# Supplementary material for: Lso2 is a conserved ribosome-bound protein required for translational recovery in yeast
Source: PLoS Biol. 2018 Sep 12;16(9):e2005903. doi: 10.1371/journal.pbio.2005903 (PMC6135351; doi:10.1371/journal.pbio.2005903)
Supplement: S1 Table — Proteins reproducibly identified by quantitative mass spectrometry of ribosomes from glucose-replete and glucose-starved conditions. Only proteins with ≥2 unique peptides between 2 biological replicates and ≥2 ratios in each biological replicate are included. (XLSX) [file pbio.2005903.s008.xlsx]

## Sheet: description
Contains information for all proteins identified by ≥2 distinct peptides across 2 biological replicates and ≥2 ratio counts in each replicate.
Sub-categories are as in Figure 1B.
Unique peptides Rep01 and Rep02: the number of distinct peptides identified for a protein subgroup across both replicates.
numPepsUnique(Repx): the number of distinct peptides identified for a protein subgroup for the particular replicate.
scoreUnique(Repx): the Spectrum Mill protein score for the protein subgroup, which is derived by summing the Spectrum Mill peptide scores for the protein.
First Quartile (linear) (Repx), Third Quartile (linear) (Repx): Quartiles divide peptide ratios for a given protein into four groups, each containing an equal number of values. Note that these numbers are increasingly robust as the number of ratios increases.
Interquartile Range: The difference between the First and Third Quartile. This is another way to quantify scatter in the middle range of the data; i.e. does not include extreme outliers.

## Sheet: all proteins
Short Entry	entry_name	protein_mw	accession_number	accession_numbers	Unique Peptides Rep01 and Rep02	Rep01	Biological Replicate Number	groupNum	subgroupNum	numPepsUnique (Rep01)	scoreUnique (Rep 01)	numRatios (Rep01)	totalIntensity (Rep01)	log2 Minus Glucose/Plus Glucose (Rep 01)	linear (explog2) Minus Glucose/Plus Glucose (Rep 01)	stddev (linear) (Rep 01)	First Quartile (Linear) (Rep 01)	Third Quartile (linear) (Rep 01)	Interquartile Range (linear)		Rep02	Biological Replicate Number	groupNum	subgroupNum	numPepsUnique (Rep 02)	scoreUnique (Rep 02)	num Ratios (Rep 02)	totalIntensity (Rep 02)	log2_Minus Glucose/Plus Glucose (Rep 02)	linear Minus Glucose/Plus Glucose (explog2) (Rep 02)	stddev (linear) (Rep 02)	First Quartile (Linear) (Rep 02)	Third Quartile (linear) (Rep 02)	Interquartile Range (linear) (Rep 02)
AAC3	AAC3_(Verified): Mitochondrial inner membrane ADP/ATP translocator, exchanges cytosolic ADP for mitochondrially synthesized ATP: expressed under anaerobic conditions: similar to Pet9p and Aac1p: has roles in maintenance of viability and in respiration	33570.5	YBR085W	YBR085W	4		1	124	124.2	3	23.88	7	755000000	0.604013	1.51994	0.165196	1.49369	1.66989	0.176199			2	124	124.2	3	39.24	3	755000000	0.487043	1.40157	0.289858	1.2489	1.6028	0.353893
ACS2	ACS2_(Verified): Acetyl-coA synthetase isoform which, along with Acs1p, is the nuclear source of acetyl-coA for histone acetylation: mutants affect global transcription: required for growth on glucose: expressed under anaerobic conditions	78049	YLR153C	YLR153C	4		1	543	543.1	4	36.23	2	288000000	-1.90126	0.267709	0.0239015	0.256037	0.279914	0.0238778			2	543	543.1	2	21.77	2	288000000	-1.87045	0.273487	0.0488588	0.253388	0.302247	0.0488588
ADH1	ADH1_(Verified): Alcohol dehydrogenase, fermentative isozyme active as homo- or heterotetramers: required for the reduction of acetaldehyde to ethanol, the last step in the glycolytic pathway	37304.9	YOL086C	YOL086C	9		1	138	138.1	7	73.27	4	2010000000	-1.5388	0.344173	0.0184025	0.32671	0.360349	0.0336393			2	138	138.1	7	97.5	8	2010000000	-1.17378	0.443258	1.37082	0.306868	0.801534	0.494666
ADH2	ADH2_(Verified): Glucose-repressible alcohol dehydrogenase II, catalyzes the conversion of ethanol to acetaldehyde: involved in the production of certain carboxylate esters: regulated by ADR1	37187.7	YMR303C	YMR303C	6		1	138	138.2	4	29.93	4	1320000000	-1.5388	0.344173	0.0184025	0.32671	0.360349	0.0336393			2	138	138.2	4	48.59	3	1320000000	-0.908311	0.532808	0.218626	0.366975	0.631953	0.264979
AI2	AI2_(Verified): Reverse transcriptase required for splicing of the COX1 pre-mRNA, encoded by a mobile group II intron within the mitochondrial COX1 gene	99204.9	Q0055	Q0055	6		1	340	340.1	4	30.6	5	36100000000	0.765389	1.69983	0.61953	0.931761	2.00607	1.07431			2	340	340.1	4	34.18	2	36100000000	0.197366	1.1466	0.0741021	1.11194	1.18605	0.0741021
AIM3	AIM3_(Verified): Protein interacting with Rvs167p: null mutant is viable and displays elevated frequency of mitochondrial genome loss	103918	YBR108W	YBR108W	2		1	1903	1903.1	2	15.53	2	69100000000	-0.0128756	0.991115	0.0528457	0.965053	1.01788	0.052827			2	1903	1903.1	1	8.04	2	69100000000	0.0326379	1.02288	0.0249344	1.01072	1.03565	0.0249344
ALA1	ALA1_(Verified): Cytoplasmic and mitochondrial alanyl-tRNA synthetase, required for protein synthesis: point mutation (cdc64-1 allele) causes cell cycle arrest at G1: lethality of null mutation is functionally complemented by human homolog	112750	YOR335C	YOR335C	3		1	1372	1372.1	3	22.73	2	968000000	1.02515	2.03516	1.16573	1.54945	2.67314	1.12369			2	1372	1372.1	1	10.01	4	968000000	0.062775	1.04447	0.0893724	0.987752	1.07334	0.0855839
ALG9	ALG9_(Verified): Mannosyltransferase, involved in N-linked glycosylation: catalyzes the transfer of mannose from Dol-P-Man to lipid-linked oligosaccharides: mutation of the human ortholog causes type 1 congenital disorders of glycosylation	64403.1	YNL219C	YNL219C	2		1	2056	2056.1	2	14.24	2	69200000000	-0.0128756	0.991115	0.0528457	0.965053	1.01788	0.052827			2	2056	2056.1	1	8.04	2	69200000000	0.0326379	1.02288	0.0249344	1.01072	1.03565	0.0249344
APA1	APA1_(Verified): Diadenosine 5',5''-P1,P4-tetraphosphate phosphorylase I (AP4A phosphorylase), involved in catabolism of bis(5'-nucleosidyl) tetraphosphates: has similarity to Apa2p	36834.2	YCL050C	YCL050C	2		1	1640	1640.1	1	7.04	2	3130000000	-0.137115	0.909336	0.0758856	0.872216	0.948036	0.0758198			2	1640	1640.1	2	18.32	2	3130000000	1.80548	3.49545	5.5574	3.78658	9.34398	5.5574
ARE2	ARE2_(Verified): Acyl-CoA:sterol acyltransferase, isozyme of Are1p: endoplasmic reticulum enzyme that contributes the major sterol esterification activity in the presence of oxygen	76776.5	YNR019W	YNR019W	5		1	327	327.1	2	17.85	2	264000000	-0.146522	0.903426	0.177896	0.819229	0.996276	0.177048			2	327	327.1	4	48.01	3	264000000	-0.101227	0.93224	0.165616	0.814907	1.01686	0.201956
ARX1	ARX1_(Verified): Shuttling pre-60S factor: involved in the biogenesis of ribosomal large subunit biogenesis: interacts directly with Alb1: responsible for Tif6 recycling defects in absence of Rei1: associated with the ribosomal export complex	65724.8	YDR101C	YDR101C	16		1	87	87.1	6	63.03	6	1390000000	0.83825	1.78788	0.403558	1.41345	1.91592	0.502469			2	87	87.1	14	178.82	6	1390000000	0.339434	1.26526	0.157025	1.24563	1.30724	0.0616141
ASC1	ASC1_(Verified): G-protein beta subunit and guanine nucleotide dissociation inhibitor for Gpa2p: ortholog of RACK1 that inhibits translation: core component of the small (40S) ribosomal subunit: represses Gcn4p in the absence of amino acid starvation	34918.8	YMR116C	YMR116C	20		1	24	24.1	19	164.49	259	713000000000	-0.0662839	0.955095	1.0919	0.777261	1.19411	0.416854			2	24	24.1	15	294.14	87	713000000000	-0.18133	0.88189	0.372528	0.676534	1.04315	0.366619
ASE1	ASE1_(Verified): Mitotic spindle midzone localized microtubule-associated protein (MAP) family member: required for spindle elongation and stabilization: undergoes cell cycle-regulated degradation by anaphase promoting complex: potential Cdc28p substrate	101837	YOR058C	YOR058C	7		1	352	352.1	4	30.05	2	69200000000	-0.0128756	0.991115	0.0528457	0.965053	1.01788	0.052827			2	352	352.1	4	30.18	2	69200000000	0.0326379	1.02288	0.0249344	1.01072	1.03565	0.0249344
ATG26	ATG26_(Verified): UDP-glucose:sterol glucosyltransferase, conserved enzyme involved in synthesis of sterol glucoside membrane lipids: in contrast to ATG26 from P. pastoris, S. cerevisiae ATG26 is not involved in autophagy	136394	YLR189C	YLR189C	4		1	688	688.1	4	33.93	3	8990000000	0.171556	1.12627	0.479231	1.09127	1.54035	0.449078			2	688	688.1	1	8.58	2	8990000000	0.588516	1.5037	1.01201	1.30653	2.31853	1.01201
ATP1	ATP1_(Verified): Alpha subunit of the F1 sector of mitochondrial F1F0 ATP synthase, which is a large, evolutionarily conserved enzyme complex required for ATP synthesis: phosphorylated	58664	YBL099W	YBL099W	8		1	146	146.1	4	36.48	3	272000000	0.741384	1.67178	0.719794	1.66031	2.30829	0.647977			2	146	146.1	6	84.83	3	272000000	1.37328	2.59058	1.15136	1.90772	3.3176	1.40989
BMS1	BMS1_(Verified): GTPase required for synthesis of 40S ribosomal subunits and for processing the 35S pre-rRNA at sites A0, A1, and A2: interacts with Rcl1p, which stimulates its GTPase and U3 snoRNA binding activities: has similarity to Tsr1p	136014	YPL217C	YPL217C	19		1	65	65.1	12	135.18	6	3630000000	-1.47505	0.359722	0.575911	0.227826	0.420954	0.193129			2	65	65.1	15	198.83	15	3630000000	-1.2934	0.407989	0.466391	0.338174	0.50428	0.166106
BNI1	BNI1_(Verified): Formin, nucleates the formation of linear actin filaments, involved in cell processes such as budding and mitotic spindle orientation which require the formation of polarized actin cables, functionally redundant with BNR1	230854	YNL271C	YNL271C	4		1	780	780.1	3	21.49	2	36300000000	-0.214419	0.861893	0.067248	0.828949	0.896146	0.067197			2	780	780.1	2	16.88	2	36300000000	0.0167732	1.01169	0.0613409	0.982882	1.04422	0.0613409
BUD27	BUD27_(Verified): Protein involved in bud-site selection, nutrient signaling, and gene expression controlled by TOR kinase: diploid mutants show a random budding pattern rather than the wild-type bipolar pattern: plays a role in regulating Ty1 transposition	91487.4	YFL023W	YFL023W	2		1	1805	1805.1	2	13.15	2	69200000000	-0.0128756	0.991115	0.0528457	0.965053	1.01788	0.052827			2	1805	1805.1	1	8.04	2	69200000000	0.0326379	1.02288	0.0249344	1.01072	1.03565	0.0249344
CDC19	CDC19_(Verified): Pyruvate kinase, functions as a homotetramer in glycolysis to convert phosphoenolpyruvate to pyruvate, the input for aerobic (TCA cycle) or anaerobic (glucose fermentation) respiration	57017.3	YAL038W	YAL038W	9		1	128	128.1	7	86.85	3	1810000000	-0.471425	0.721252	0.347286	0.395608	0.875378	0.47977			2	128	128.1	6	96.94	2	1810000000	-1.81379	0.284443	0.428956	0.300217	0.729174	0.428956
CDC48	CDC48_(Verified): ATPase in ER, nuclear membrane and cytosol with homology to mammalian p97: in a complex with Npl4p and Ufd1p participates in retrotranslocation of ubiquitinated proteins from the ER into the cytosol for degradation by the proteasome	92222.6	YDL126C	YDL126C	6		1	300	300.1	5	41.04	6	13000000000	-0.353358	0.78276	0.342379	0.744599	0.91185	0.16725			2	300	300.1	4	41.58	2	13000000000	-0.100925	0.932435	0.129484	0.87664	1.00612	0.129484
CDS1	CDS1_(Verified): Phosphatidate cytidylyltransferase (CDP-diglyceride synthetase): an enzyme that catalyzes that conversion of CTP + phosphate into diphosphate + CDP-diaclglyerol, a critical step in the synthesis of all major yeast phospholipids	52506.6	YBR029C	YBR029C	2		1	903	903.1	1	6.56	13	250000000000	0.15346	1.11223	0.670511	1.01122	1.13109	0.119868			2	903	903.1	2	28.98	6	250000000000	-0.0437869	0.970105	0.0737739	0.945288	0.998573	0.0532858
CIC1	CIC1_(Verified): Essential protein that interacts with proteasome components and has a potential role in proteasome substrate specificity: also copurifies with 66S pre-ribosomal particles	42586	YHR052W	YHR052W	8		1	161	161.1	4	42.05	4	603000000	0.513602	1.42761	0.0686207	1.37101	1.48051	0.109501			2	161	161.1	7	92	6	603000000	0.302025	1.23287	0.303057	0.946097	1.37183	0.425732
CLD1	CLD1_(Verified): Mitochondrial cardiolipin-specific phospholipase: functions upstream of Taz1p to generate monolyso-cardiolipin: transcription increases upon genotoxic stress: involved in restricting Ty1 transposition: has homology to mammalian CGI-58	54291.2	YGR110W	YGR110W	3		1	1441	1441.1	2	13.4	3	424000000	2.50264	5.66723	5.33787	1.38828	8.69635	7.30807			2	1441	1441.1	2	14.18	2	424000000	2.78496	6.89216	12.8306	8.14925	20.9799	12.8306
CYB2	CYB2_(Verified): Cytochrome b2 (L-lactate cytochrome-c oxidoreductase), component of the mitochondrial intermembrane space, required for lactate utilization: expression is repressed by glucose and anaerobic conditions	65994.6	YML054C	YML054C	2		1	1659	1659.1	1	6.87	2	69200000000	-0.0128756	0.991115	0.0528457	0.965053	1.01788	0.052827			2	1659	1659.1	2	18.83	2	69200000000	0.0326379	1.02288	0.0249344	1.01072	1.03565	0.0249344
DIP2	DIP2_(Verified): Nucleolar protein, specifically associated with the U3 snoRNA, part of the large ribonucleoprotein complex known as the small subunit (SSU) processome, required for 18S rRNA biogenesis, part of the active pre-rRNA processing complex	107129	YLR129W	YLR129W	23		1	62	62.1	14	142.88	8	2110000000	-1.859	0.275668	0.169426	0.259412	0.29795	0.0385386			2	62	62.1	17	198.66	19	2110000000	-1.48265	0.35783	0.113777	0.31069	0.428317	0.117626
DNA2	DNA2_(Verified): Tripartite DNA replication factor with single-stranded DNA-dependent ATPase, ATP-dependent nuclease, and helicase activities: required for Okazaki fragment processing: involved in DNA repair: cell-cycle dependent localization	180182	YHR164C	YHR164C	13		1	165	165.1	11	86.13	5	137000000000	-0.0284157	0.980496	0.677977	0.939677	1.04537	0.105691			2	165	165.1	4	35.72	3	137000000000	0.0678025	1.04812	1.25745	1.02318	2.3692	1.34602
DPM1	DPM1_(Verified): Dolichol phosphate mannose (Dol-P-Man) synthase of the ER membrane, catalyzes the formation of Dol-P-Man from Dol-P and GDP-Man: required for glycosyl phosphatidylinositol membrane anchoring, O mannosylation, and protein glycosylation	30532.8	YPR183W	YPR183W	4		1	415	415.1	3	26.6	3	195000000	-1.27839	0.412254	0.0567761	0.399041	0.46192	0.062879			2	415	415.1	2	25.39	3	195000000	-0.0461702	0.968504	0.216521	0.937533	1.1811	0.243569
EBP2	EBP2_(Verified): Essential protein required for the maturation of 25S rRNA and 60S ribosomal subunit assembly, localizes to the nucleolus: constituent of 66S pre-ribosomal particles	49604.4	YKL172W	YKL172W	12		1	118	118.1	7	79.94	2	821000000	0.506455	1.42056	0.424322	1.22609	1.64586	0.419765			2	118	118.1	9	107.06	8	821000000	0.136974	1.0996	0.176	0.930884	1.18046	0.249579
ECM29	ECM29_(Verified): Major component of the proteasome: tethers the proteasome core particle to the regulatory particle, and enhances the stability of the proteasome	211740	YHL030W	YHL030W	8		1	247	247.1	6	45.77	3	24600000000	0.171556	1.12627	0.680682	1.09127	1.68955	0.598274			2	247	247.1	4	38.67	3	24600000000	0.56632	1.48074	0.840972	1.14063	2.15264	1.01201
ECM33	ECM33_(Verified): GPI-anchored protein of unknown function, has a possible role in apical bud growth: GPI-anchoring on the plasma membrane crucial to function: phosphorylated in mitochondria: similar to Sps2p and Pst1p	48578.3	YBR078W	YBR078W	5		1	345	345.1	2	21.61	3	351000000	-0.195735	0.873128	0.0923625	0.802898	0.916997	0.114099			2	345	345.1	4	44.54	2	351000000	-0.299256	0.812672	0.0124822	0.806526	0.819009	0.0124822
EFT2	EFT2_(Verified): Elongation factor 2 (EF-2), also encoded by EFT1: catalyzes ribosomal translocation during protein synthesis: contains diphthamide, the unique posttranslationally modified histidine residue specifically ADP-ribosylated by diphtheria toxin	93743.9	YDR385W	YDR385W|YOR133W	13		1	112	112.1	10	91.18	9	1340000000	-3.20938	0.108113	0.0660406	0.105151	0.169748	0.0645964			2	112	112.1	7	89.18	6	1340000000	-2.32463	0.199626	0.112355	0.147683	0.302076	0.154394
EMG1	EMG1_(Verified): Member of the alpha/beta knot fold methyltransferase superfamily: required for maturation of 18S rRNA and for 40S ribosome production: interacts with RNA and with S-adenosylmethionine: associates with spindle/microtubules: forms homodimers	28237.2	YLR186W	YLR186W	7		1	159	159.1	6	56.91	6	2630000000	-1.45875	0.363809	0.0518767	0.350104	0.376893	0.026789			2	159	159.1	6	87.58	9	2630000000	-1.35261	0.391583	1.70062	0.341207	0.454351	0.113144
ENO1	ENO1_(Verified): Enolase I, a phosphopyruvate hydratase that catalyzes the conversion of 2-phosphoglycerate to phosphoenolpyruvate during glycolysis and the reverse reaction during gluconeogenesis: expression is repressed in response to glucose	46872.3	YGR254W	YGR254W	12		1	75	75.2	10	104.28	2	1040000000	-2.3297	0.198925	0.0556279	0.173273	0.228375	0.055102			2	75	75.2	6	58.87	4	1040000000	-1.72245	0.303033	0.109226	0.224613	0.370931	0.146318
ENO2	ENO2_(Verified): Enolase II, a phosphopyruvate hydratase that catalyzes the conversion of 2-phosphoglycerate to phosphoenolpyruvate during glycolysis and the reverse reaction during gluconeogenesis: expression is induced in response to glucose	46970.4	YHR174W	YHR174W	16		1	75	75.1	15	157.07	6	2940000000	-2.74269	0.149406	0.128026	0.123438	0.228375	0.104937			2	75	75.1	12	165.39	14	2940000000	-1.95085	0.258663	0.360013	0.219864	0.299038	0.0791735
ENP2	ENP2_(Verified): Essential nucleolar protein of unknown function: contains WD repeats, interacts with Mpp10p and Bfr2p, and has homology to Spb1p	82017.8	YGR145W	YGR145W	11		1	148	148.1	4	31.4	2	398000000	-2.66535	0.157634	0.0150002	0.15032	0.165303	0.0149833			2	148	148.1	7	73.37	3	398000000	-1.40888	0.376605	0.126834	0.32097	0.474392	0.153422
ERB1	ERB1_(Verified): Constituent of 66S pre-ribosomal particles, forms a complex with Nop7p and Ytm1p that is required for maturation of the large ribosomal subunit: required for maturation of the 25S and 5.8S ribosomal RNAs: homologous to mammalian Bop1	91915.1	YMR049C	YMR049C	15		1	97	97.1	12	111.94	9	560000000	0.867962	1.82508	0.80423	1.2645	2.30932	1.04482			2	97	97.1	7	97.05	6	560000000	0.356029	1.2799	0.822326	1.21435	1.3154	0.10105
ERG1	ERG1_(Verified): Squalene epoxidase, catalyzes the epoxidation of squalene to 2,3-oxidosqualene: plays an essential role in the ergosterol-biosynthesis pathway and is the specific target of the antifungal drug terbinafine	55524.3	YGR175C	YGR175C	10		1	141	141.1	4	34.86	6	630000000	-0.467129	0.723403	0.0712587	0.666223	0.786369	0.120146			2	141	141.1	8	95.7	7	630000000	-0.611715	0.654418	0.160227	0.624053	0.882178	0.258125
ERG11	ERG11_(Verified): Lanosterol 14-alpha-demethylase, catalyzes the C-14 demethylation of lanosterol to form 4,4''-dimethyl cholesta-8,14,24-triene-3-beta-ol in the ergosterol biosynthesis pathway: member of the cytochrome P450 family	60991.3	YHR007C	YHR007C	12		1	122	122.1	8	90.69	4	2090000000	-1.41387	0.375305	0.140859	0.301032	0.491601	0.190569			2	122	122.1	7	97.02	10	2090000000	-0.247987	0.84207	0.532226	0.718527	1.54001	0.821483
ERG26	ERG26_(Verified): C-3 sterol dehydrogenase, catalyzes the second of three steps required to remove two C-4 methyl groups from an intermediate in ergosterol biosynthesis	38990.9	YGL001C	YGL001C	4		1	364	364.1	2	23.67	2	184000000	-0.903341	0.534647	0.08711	0.492995	0.579819	0.0868242			2	364	364.1	4	51.66	2	184000000	0.0869846	1.06215	0.192939	0.98306	1.176	0.192939
ERG27	ERG27_(Verified): 3-keto sterol reductase, catalyzes the last of three steps required to remove two C-4 methyl groups from an intermediate in ergosterol biosynthesis: mutants are sterol auxotrophs	39780.1	YLR100W	YLR100W	8		1	156	156.1	3	40.4	4	528000000	-0.918468	0.52907	0.0923067	0.45514	0.567054	0.111915			2	156	156.1	7	97.49	5	528000000	-0.248717	0.841645	0.145371	0.761769	0.888017	0.126248
ERG6	ERG6_(Verified): Delta(24)-sterol C-methyltransferase, converts zymosterol to fecosterol in the ergosterol biosynthetic pathway by methylating position C-24: localized to both lipid particles and mitochondrial outer membrane	43658.3	YML008C	YML008C	14		1	88	88.1	8	72.64	7	1920000000	-0.424469	0.745113	0.172481	0.60456	0.841556	0.236995			2	88	88.1	11	164.24	10	1920000000	-0.116799	0.922232	0.302531	0.865042	0.944226	0.0791838
ERG9	ERG9_(Verified): Farnesyl-diphosphate farnesyl transferase (squalene synthase), joins two farnesyl pyrophosphate moieties to form squalene in the sterol biosynthesis pathway	52175.4	YHR190W	YHR190W	7		1	200	200.1	5	48.73	13	160000000000	-0.0518389	0.964706	0.164763	0.872	1.06142	0.18942			2	200	200.1	6	76.12	9	160000000000	0.0663656	1.04708	0.236689	0.972003	1.23181	0.259808
FAS1	FAS1_(Verified): Beta subunit of fatty acid synthetase, which catalyzes the synthesis of long-chain saturated fatty acids: contains acetyltransacylase, dehydratase, enoyl reductase, malonyl transacylase, and palmitoyl transacylase activities	229543	YKL182W	YKL182W	50		1	3	3.1	38	423.06	45	15000000000	-0.129408	0.914207	0.451332	0.742507	1.14849	0.405987			2	3	3.1	40	599.81	50	15000000000	-0.423999	0.745355	0.321875	0.658407	0.905368	0.246961
FAS2	FAS2_(Verified): Alpha subunit of fatty acid synthetase, which catalyzes the synthesis of long-chain saturated fatty acids: contains beta-ketoacyl reductase and beta-ketoacyl synthase activities: phosphorylated	207597	YPL231W	YPL231W	63		1	2	2.1	51	557.86	74	13800000000	0.207845	1.15496	0.584643	0.908765	1.5254	0.616639			2	2	2.1	46	639.86	57	13800000000	-0.230476	0.852354	0.203443	0.728245	0.961484	0.233238
FBA1	FBA1_(Verified): Fructose 1,6-bisphosphate aldolase, required for glycolysis and gluconeogenesis: catalyzes conversion of fructose 1,6 bisphosphate to glyceraldehyde-3-P and dihydroxyacetone-P: locates to mitochondrial outer surface upon oxidative stress	39905.3	YKL060C	YKL060C	6		1	182	182.1	4	46.53	3	695000000	-2.86724	0.137049	0.0157072	0.135438	0.152031	0.0165933			2	182	182.1	6	81.16	3	695000000	-1.99794	0.250357	0.0677291	0.198645	0.28067	0.0820257
FCF2	FCF2_(Verified): Essential nucleolar protein involved in the early steps of 35S rRNA processing: interacts with Faf1p: member of a transcriptionally co-regulated set of genes called the RRB regulon	25656.7	YLR051C	YLR051C	6		1	220	220.1	3	28.14	2	450000000	-1.40629	0.377282	0.0644784	0.346524	0.41077	0.0642459			2	220	220.1	5	69.45	6	450000000	-1.42459	0.372525	0.073536	0.324803	0.429353	0.104549
FKS1	FKS1_(Verified): Catalytic subunit of 1,3-beta-D-glucan synthase, functionally redundant with alternate catalytic subunit Gsc2p: binds to regulatory subunit Rho1p: involved in cell wall synthesis and maintenance: localizes to sites of cell wall remodeling	216868	YLR342W	YLR342W	15		1	81	81.1	9	100.43	5	1440000000	-0.282753	0.822021	0.105318	0.769124	0.962898	0.193774			2	81	81.1	12	181.96	12	1440000000	0.265134	1.20175	0.236458	1.04208	1.32043	0.278346
FUN12	FUN12_(Verified): GTPase, required for general translation initiation by promoting Met-tRNAiMet binding to ribosomes and ribosomal subunit joining: homolog of bacterial IF2	119224	YAL035W	YAL035W	8		1	246	246.1	8	64.92	4	71500000000	-0.382734	0.766983	0.252319	0.562882	0.965053	0.402171			2	246	246.1	3	23.99	2	71500000000	0.0326379	1.02288	0.0249344	1.01072	1.03565	0.0249344
GAS1	GAS1_(Verified): Beta-1,3-glucanosyltransferase, required for cell wall assembly and also has a role in transcriptional silencing: localizes to the cell surface via a glycosylphosphatidylinositol (GPI) anchor: also found at the nuclear periphery	60380	YMR307W	YMR307W	6		1	207	207.1	3	32.89	3	264000000	-0.676615	0.625631	0.0985182	0.555114	0.677386	0.122272			2	207	207.1	5	73.76	2	264000000	-0.147238	0.902978	0.18224	0.830064	1.0123	0.18224
GCN1	GCN1_(Verified): Positive regulator of the Gcn2p kinase activity, forms a complex with Gcn20p: proposed to stimulate Gcn2p activation by an uncharged tRNA	307875	YGL195W	YGL195W	12		1	154	154.1	9	64.97	6	3160000000	0.581172	1.49606	2.90446	0.831634	3.78988	2.95824			2	154	154.1	5	49.2	4	3160000000	-0.39486	0.760563	0.275633	0.74397	0.929382	0.185412
GPM1	GPM1_(Verified): Tetrameric phosphoglycerate mutase, mediates the conversion of 3-phosphoglycerate to 2-phosphoglycerate during glycolysis and the reverse reaction during gluconeogenesis	27608	YKL152C	YKL152C	5		1	305	305.1	2	25.23	2	1060000000	-3.21563	0.107646	0.00830805	0.103575	0.111877	0.00830188			2	305	305.1	5	51.7	3	1060000000	-1.691	0.309711	459.723	0.29965	487.914	487.614
GSC2	GSC2_(Verified): Catalytic subunit of 1,3-beta-glucan synthase, involved in formation of the inner layer of the spore wall: activity positively regulated by Rho1p and negatively by Smk1p: has similarity to an alternate catalytic subunit, Fks1p (Gsc1p)	218924	YGR032W	YGR032W	8		1	81	81.2	5	47.88	3	960000000	-0.0545458	0.962898	0.102036	0.860574	0.982607	0.122033			2	81	81.2	6	81.59	5	960000000	0.242828	1.18331	0.0723466	1.11549	1.22047	0.104987
GSY1	GSY1_(Verified): Glycogen synthase with similarity to Gsy2p, the more highly expressed yeast homolog: expression induced by glucose limitation, nitrogen starvation, environmental stress, and entry into stationary phase	80908.1	YFR015C	YFR015C	7		1	322	322.1	3	18.64	3	37600000000	-0.101969	0.931761	0.173086	0.861893	1.063	0.201105			2	322	322.1	5	43.98	2	37600000000	-2.59822	0.165142	0.524761	0.287752	0.812513	0.524761
HAS1	HAS1_(Verified): ATP-dependent RNA helicase: localizes to both the nuclear periphery and nucleolus: highly enriched in nuclear pore complex fractions: constituent of 66S pre-ribosomal particles	57001.7	YMR290C	YMR290C	10		1	149	149.1	6	55.44	2	266000000	0.619456	1.5363	0.0674493	1.50295	1.57038	0.067433			2	149	149.1	6	69.23	3	266000000	0.240134	1.1811	0.239149	1.05381	1.3459	0.292095
HGH1	HGH1_(Verified): Nonessential protein of unknown function: predicted to be involved in ribosome biogenesis: green fluorescent protein (GFP)-fusion protein localizes to the cytoplasm: similar to mammalian BRP16 (Brain protein 16)	45410.1	YGR187C	YGR187C	4		1	585	585.1	2	21.93	2	1000000000	-0.162974	0.893182	0.11505	0.837618	0.952431	0.114813			2	585	585.1	4	39.87	4	1000000000	0.390304	1.31067	53.6848	1.09397	32.346	31.252
HSC82	HSC82_(Verified): Cytoplasmic chaperone of the Hsp90 family, redundant in function and nearly identical with Hsp82p, and together they are essential: expressed constitutively at 10-fold higher basal levels than HSP82 and induced 2-3 fold by heat shock	80898.2	YMR186W	YMR186W	14		1	89	89.1	11	136.07	12	5780000000	-1.18706	0.439196	0.134485	0.370804	0.536567	0.165763			2	89	89.1	8	109.51	4	5780000000	-1.3264	0.398761	0.0879466	0.355341	0.470744	0.115403
HSL1	HSL1_(Verified): Nim1p-related protein kinase that regulates the morphogenesis and septin checkpoints: associates with the assembled septin filament: required along with Hsl7p for bud neck recruitment, phosphorylation, and degradation of Swe1p	169999	YKL101W	YKL101W	11		1	168	168.1	7	58.14	2	70100000000	-0.0128756	0.991115	0.0528457	0.965053	1.01788	0.052827			2	168	168.1	5	50.5	3	70100000000	0.0678025	1.04812	0.0873274	1.02318	1.12572	0.10254
HSP82	HSP82_(Verified): Hsp90 chaperone required for pheromone signaling and negative regulation of Hsf1p: docks with Tom70p for mitochondrial preprotein delivery: promotes telomerase DNA binding and nucleotide addition: interacts with Cns1p, Cpr6p, Cpr7p, Sti1p	81404.9	YPL240C	YPL240C	11		1	89	89.2	8	92.57	10	5250000000	-0.944061	0.519768	0.184375	0.437108	0.607415	0.170306			2	89	89.2	5	65.98	2	5250000000	-1.00679	0.497652	0.0613487	0.470744	0.532093	0.0613487
HUL4	HUL4_(Verified): Protein with similarity to hect domain E3 ubiquitin-protein ligases, not essential for viability	108917	YJR036C	YJR036C	5		1	508	508.1	3	23.72	2	2370000000	-0.33697	0.791702	0.00232992	0.790538	0.792868	0.00232991			2	508	508.1	3	27.23	2	2370000000	-0.589983	0.664351	0.0915577	0.624851	0.716409	0.0915577
IMP4	IMP4_(Verified): Component of the SSU processome, which is required for pre-18S rRNA processing: interacts with Mpp10p: member of a superfamily of proteins that contain a sigma(70)-like motif and associate with RNAs	33565.6	YNL075W	YNL075W	7		1	178	178.1	3	40.23	2	249000000	-1.66852	0.314575	0.0926026	0.272077	0.363712	0.0916357			2	178	178.1	5	73.1	4	249000000	-1.80013	0.287149	0.0627942	0.236877	0.33577	0.0988937
INP52	INP52_(Verified): Polyphosphatidylinositol phosphatase, dephosphorylates a number of phosphatidylinositols (PIs) to PI: involved in endocytosis: hyperosmotic stress causes translocation to actin patches: synaptojanin-like protein with a Sac1 domain	134041	YNL106C	YNL106C	7		1	263	263.1	5	41.86	9	172000000000	-0.0493277	0.966387	0.188492	0.919295	1.08751	0.168217			2	263	263.1	3	30.33	5	172000000000	-0.233797	0.850394	0.440191	0.84077	1.13195	0.291184
IRA1	IRA1_(Verified): GTPase-activating protein that negatively regulates RAS by converting it from the GTP- to the GDP-bound inactive form, required for reducing cAMP levels under nutrient limiting conditions, mediates membrane association of adenylate cyclase	353256	YBR140C	YBR140C	9		1	214	214.1	8	67.53	4	2000000000	-0.367881	0.77492	0.39738	0.523691	1.17891	0.655223			2	214	214.1	3	27.69	3	2000000000	-0.129122	0.914388	0.460456	0.471103	0.994649	0.523547
IRC10	IRC10_(Verified): Putative protein of unknown function: null mutant displays increased levels of spontaneous Rad52p foci	68258.7	YOL015W	YOL015W	4		1	647	647.1	3	25.13	3	891000000	-0.202077	0.869298	0.0477925	0.832576	0.891059	0.0584831			2	647	647.1	2	17.67	3	891000000	0.19564	1.14523	0.047427	1.12468	1.18201	0.0573251
IST2	IST2_(Verified): Plasma membrane protein that may be involved in osmotolerance, localizes to the mother cell in small-budded cells and to the bud in medium- and large-budded cells: mRNA is transported to the bud tip by an actomyosin-driven process	106328	YBR086C	YBR086C	4		1	476	476.1	2	14.8	8	108000000000	0.0147534	1.01028	0.0823311	0.963786	1.01723	0.0534406			2	476	476.1	3	34.71	4	108000000000	0.0686364	1.04872	3.13734	0.914708	2.86266	1.94796
KRE33	KRE33_(Verified): Essential protein of unknown function: heterozygous mutant shows haploinsufficiency in K1 killer toxin resistance	124495	YNL132W	YNL132W	21		1	58	58.1	11	106.32	10	2910000000	-1.21718	0.430123	0.301545	0.280037	0.687678	0.407642			2	58	58.1	17	247.89	20	2910000000	-1.30458	0.40484	0.0738099	0.364506	0.443897	0.079391
KRR1	KRR1_(Verified): Essential nucleolar protein required for the synthesis of 18S rRNA and for the assembly of 40S ribosomal subunit	37386.7	YCL059C	YCL059C	8		1	176	176.1	3	29.76	2	214000000	-1.39423	0.380449	0.165512	0.30802	0.469909	0.161889			2	176	176.1	6	79.08	4	214000000	-1.39447	0.380385	0.0910158	0.344073	0.453268	0.109195
LAT1	LAT1_(Verified): Dihydrolipoamide acetyltransferase component (E2) of pyruvate dehydrogenase complex, which catalyzes the oxidative decarboxylation of pyruvate to acetyl-CoA	51988.3	YNL071W	YNL071W	36		1	9	9.1	31	271.24	143	119000000000	0.891779	1.85546	1.13602	1.47748	2.5367	1.05922			2	9	9.1	30	490.17	83	119000000000	0.183465	1.13561	0.365736	0.929583	1.26684	0.337258
LEU1	LEU1_(Verified): Isopropylmalate isomerase, catalyzes the second step in the leucine biosynthesis pathway	89860.4	YGL009C	YGL009C	14		1	129	129.1	5	41.3	3	476000000	1.63136	3.09804	1.2926	1.12252	3.14702	2.0245			2	129	129.1	10	98.69	2	476000000	-0.871076	0.546739	0.24679	0.476462	0.723252	0.24679
LSO2	YGR169C-A_(Uncharacterized): Putative protein of unknown function	11503.9	YGR169C-A	YGR169C-A	5		1	187	187.1	4	47.25	4	1780000000	2.15127	4.44218	116.187	4.06734	12.9165	8.84916			2	187	187.1	4	80.61	5	1780000000	0.983441	1.97718	0.250494	1.77253	2.09799	0.325459
MAK16	MAK16_(Verified): Essential nuclear protein, constituent of 66S pre-ribosomal particles: required for maturation of 25S and 5.8S rRNAs: required for maintenance of M1 satellite double-stranded RNA of the L-A virus	36037.2	YAL025C	YAL025C	7		1	218	218.1	4	31.81	3	7540000000	0.202743	1.15088	0.223407	0.99701	1.27419	0.277184			2	218	218.1	4	50.24	3	7540000000	-0.0319052	0.978128	0.132343	0.849977	1	0.150023
MCA1	MCA1_(Verified): Putative cysteine protease similar to mammalian caspases: involved in regulation of apoptosis upon hydrogen peroxide treatment: proposed to be involved in cell cycle progression	48152.7	YOR197W	YOR197W	2		1	1770	1770.1	2	16.34	2	8700000000	0.126012	1.09127	0.0344558	1.07418	1.10864	0.0344515			2	1770	1770.1	1	8.58	2	8700000000	0.588516	1.5037	1.01201	1.30653	2.31853	1.01201
MIP6	MIP6_(Verified): Putative RNA-binding protein, interacts with Mex67p, which is a component of the nuclear pore involved in nuclear mRNA export	76454.8	YHR015W	YHR015W	3		1	864	864.1	1	7.46	5	187000000000	0.0943274	1.06757	0.0923868	1.01282	1.08325	0.0704312			2	864	864.1	3	30.48	4	187000000000	0.174605	1.12866	0.290293	1.00919	1.31146	0.302275
MNP1	MNP1_(Verified): Protein associated with the mitochondrial nucleoid: putative mitochondrial ribosomal protein with similarity to E. coli L7/L12 ribosomal protein: required for normal respiratory growth	20649.6	YGL068W	YGL068W	4		1	421	421.1	4	40.24	4	371000000	1.00605	2.00841	0.388435	1.73689	2.09984	0.362945			2	421	421.1	3	36.92	3	371000000	0.55821	1.47244	0.600236	1.465	2.10534	0.640332
MPP10	MPP10_(Verified): Component of the SSU processome and 90S preribosome, required for pre-18S rRNA processing, interacts with and controls the stability of Imp3p and Imp4p, essential for viability: similar to human Mpp10p	67008.4	YJR002W	YJR002W	14		1	94	94.1	11	126.06	5	598000000	-1.65976	0.316492	0.494997	0.207303	0.331106	0.123803			2	94	94.1	10	131.95	5	598000000	-1.57983	0.334522	0.0882585	0.308131	0.335083	0.0269519
MPS1	MPS1_(Verified): Dual-specificity kinase required for spindle pole body (SPB) duplication and spindle checkpoint function: substrates include SPB proteins Spc42p, Spc110p, and Spc98p, mitotic exit network protein Mob1p, and checkpoint protein Mad1p	87029.3	YDL028C	YDL028C	7		1	235	235.1	5	48.24	2	9260000000	0.126012	1.09127	0.0344558	1.07418	1.10864	0.0344515			2	235	235.1	3	29.96	2	9260000000	0.588516	1.5037	1.01201	1.30653	2.31853	1.01201
MRPL9	MRPL9_(Verified): Mitochondrial ribosomal protein of the large subunit	31361.7	YGR220C	YGR220C	3		1	819	819.1	2	14.11	2	29300000000	0.381411	1.30262	0.280047	1.1708	1.44927	0.278461			2	819	819.1	3	29.79	4	29300000000	0.118653	1.08572	0.204058	0.912625	1.26569	0.353067
MRT4	MRT4_(Verified): Protein involved in mRNA turnover and ribosome assembly, localizes to the nucleolus	27171.6	YKL009W	YKL009W	21		1	48	48.1	20	197.71	64	50400000000	0.649466	1.56859	4.38569	1.15304	1.99776	0.844711			2	48	48.1	14	210.04	31	50400000000	0.679872	1.602	0.518649	1.22228	1.79536	0.573081
MSL5	MSL5_(Verified): Component of the commitment complex, which defines the first step in the splicing pathway: essential protein that interacts with Mud2p and Prp40p, forming a bridge between the intron ends: also involved in nuclear retention of pre-mRNA	55326.6	YLR116W	YLR116W	2		1	86	86.2	2	13.97	11	36700000000	-0.211384	0.863708	0.470487	0.743021	1.52026	0.777239			2	86	86.2	1	9.04	3	36700000000	-0.327945	0.796671	0.0779538	0.769917	0.862663	0.0927467
NGL1	NGL1_(Verified): Putative endonuclease, has a domain similar to a magnesium-dependent endonuclease motif in mRNA deadenylase Ccr4p: the authentic, non-tagged protein is detected in highly purified mitochondria in high-throughput studies	44294.2	YOL042W	YOL042W	3		1	1203	1203.1	2	16.77	4	125000000000	0.103469	1.07435	0.0563322	1.05892	1.10965	0.0507219			2	1203	1203.1	2	18.11	4	125000000000	0.19503	1.14475	0.153898	1.04287	1.21556	0.172693
NMD2	NMD2_(Verified): Protein involved in the nonsense-mediated mRNA decay (NMD) pathway: interacts with Nam7p and Upf3p: involved in telomere maintenance	132728	YHR077C	YHR077C	6		1	368	368.1	3	22.24	10	64800000000	-0.163723	0.892718	0.290869	0.876206	0.909854	0.0336478			2	368	368.1	4	32.66	3	64800000000	-0.302334	0.810939	0.0999545	0.781807	0.899345	0.117538
NOC2	NOC2_(Verified): Protein that forms a nucleolar complex with Mak21p that binds to 90S and 66S pre-ribosomes, as well as a nuclear complex with Noc3p that binds to 66S pre-ribosomes: both complexes mediate intranuclear transport of ribosomal precursors	81885.1	YOR206W	YOR206W	13		1	135	135.1	6	51.13	3	520000000	-0.0621724	0.957821	0.205192	0.748128	1.00875	0.260617			2	135	135.1	8	86.74	6	520000000	0.449818	1.36587	10.5395	1.05432	1.7628	0.708477
NOG1	NOG1_(Verified): Putative GTPase that associates with free 60S ribosomal subunits in the nucleolus and is required for 60S ribosomal subunit biogenesis: constituent of 66S pre-ribosomal particles: member of the ODN family of nucleolar G-proteins	74808.2	YPL093W	YPL093W	24		1	49	49.1	14	143.21	13	3370000000	0.54318	1.45718	0.61549	1.00202	2.06029	1.05827			2	49	49.1	20	266.75	17	3370000000	-0.17366	0.886591	0.771098	0.787402	1.01641	0.229004
NOP1	NOP1_(Verified): Nucleolar protein, component of the small subunit processome complex, which is required for processing of pre-18S rRNA: has similarity to mammalian fibrillarin	34635.8	YDL014W	YDL014W	12		1	106	106.1	8	84.58	7	2240000000	-1.59512	0.330995	11.8444	0.23183	0.499272	0.267442			2	106	106.1	9	120.33	11	2240000000	-1.26098	0.417261	0.224396	0.378644	0.492496	0.113852
NOP14	NOP14_(Verified): Nucleolar protein, forms a complex with Noc4p that mediates maturation and nuclear export of 40S ribosomal subunits: also present in the small subunit processome complex, which is required for processing of pre-18S rRNA	94471.5	YDL148C	YDL148C	10		1	134	134.1	8	87.37	6	682000000	-1.2997	0.40621	0.150054	0.327648	0.494955	0.167306			2	134	134.1	7	99.57	7	682000000	-1.33953	0.39515	0.0632411	0.348639	0.40676	0.0581206
NOP16	NOP16_(Verified): Constituent of 66S pre-ribosomal particles, involved in 60S ribosomal subunit biogenesis	28766.9	YER002W	YER002W	7		1	215	215.1	4	35.19	5	661000000	0.407118	1.32603	0.501412	1.18996	1.86629	0.676334			2	215	215.1	5	55.15	3	661000000	0.174302	1.12842	0.0656858	1.09381	1.17401	0.0801982
NOP56	NOP56_(Verified): Essential evolutionarily-conserved nucleolar protein component of the box C/D snoRNP complexes that direct 2'-O-methylation of pre-rRNA during its maturation: overexpression causes spindle orientation defects	57091.3	YLR197W	YLR197W	20		1	56	56.1	13	138.69	11	2470000000	-1.79048	0.289076	0.501285	0.219426	0.418671	0.199245			2	56	56.1	17	252.73	18	2470000000	-1.38843	0.381981	0.113656	0.316492	0.45691	0.140419
NOP58	NOP58_(Verified): Protein involved in pre-rRNA processing, 18S rRNA synthesis, and snoRNA synthesis: component of the small subunit processome complex, which is required for processing of pre-18S rRNA	57012.2	YOR310C	YOR310C	9		1	56	56.2	5	55.69	4	989000000	-1.91538	0.265103	0.252611	0.255929	0.363378	0.107448			2	56	56.2	9	128.06	7	989000000	-1.41161	0.375892	0.311635	0.276391	0.706847	0.430456
NOP7	NOP7_(Verified): Component of several different pre-ribosomal particles: forms a complex with Ytm1p and Erb1p that is required for maturation of the large ribosomal subunit: required for exit from G<sub>0</sub> and the initiation of cell proliferation	70104.1	YGR103W	YGR103W	11		1	108	108.1	6	61.12	4	919000000	0.388849	1.30935	0.24686	1.14706	1.49978	0.352723			2	108	108.1	9	138.82	12	919000000	0.00782818	1.00544	0.465714	0.778887	1.30906	0.530171
NSA1	NSA1_(Verified): Constituent of 66S pre-ribosomal particles, involved in 60S ribosomal subunit biogenesis	52076.7	YGL111W	YGL111W	12		1	110	110.1	5	47.64	2	490000000	1.3366	2.52555	0.318598	2.37156	2.68953	0.317968			2	110	110.1	10	142.95	4	490000000	0.480383	1.39511	0.328307	1.22611	1.59547	0.369364
NSA2	NSA2_(Verified): Protein constituent of 66S pre-ribosomal particles, contributes to processing of the 27S pre-rRNA	29779.1	YER126C	YER126C|YPR047W	7		1	281	281.1	4	34.09	3	278000000	0.0947603	1.06789	0.50477	0.306652	1.14657	0.839921			2	281	281.1	5	62.94	2	278000000	-0.0351957	0.975899	0.137813	0.916676	1.05449	0.137813
OKP1	OKP1_(Verified): Outer kinetochore protein, required for accurate mitotic chromosome segregation: component of the kinetochore sub-complex COMA (Ctf19p, Okp1p, Mcm21p, Ame1p) that functions as a platform for kinetochore assembly	49660	YGR179C	YGR179C	3		1	881	881.1	2	16.2	4	2950000000	-0.278723	0.824321	0.14057	0.776412	0.906371	0.129959			2	881	881.1	2	19.52	2	2950000000	-0.0447185	0.969479	0.0707491	0.936683	1.00743	0.0707491
OSH2	OSH2_(Verified): Member of an oxysterol-binding protein family with seven members in S. cerevisiae: family members have overlapping, redundant functions in sterol metabolism and collectively perform a function essential for viability	146240	YDL019C	YDL019C	9		1	197	197.1	7	52.95	5	70100000000	-0.0897629	0.939677	0.238295	0.881877	1.04537	0.163492			2	197	197.1	5	46.46	3	70100000000	0.0678025	1.04812	0.08243	1.02318	1.12037	0.0971888
PAB1	PAB1_(Verified): Poly(A) binding protein, part of the 3'-end RNA-processing complex, mediates interactions between the 5' cap structure and the 3' mRNA poly(A) tail, involved in control of poly(A) tail length, interacts with translation factor eIF-4G	64514.2	YER165W	YER165W	6		1	283	283.1	5	45.22	2	458000000	0.224465	1.16834	1.11947	0.763262	1.78841	1.02515			2	283	283.1	4	41.67	4	458000000	-0.823471	0.565081	0.687098	0.357612	1.14158	0.783972
PDA1	PDA1_(Verified): E1 alpha subunit of the pyruvate dehydrogenase (PDH) complex, catalyzes the direct oxidative decarboxylation of pyruvate to acetyl-CoA: phosphorylated: regulated by glucose	46741.6	YER178W	YER178W	19		1	51	51.1	14	156.08	23	23600000000	0.556136	1.47033	0.43626	1.11312	1.6523	0.539175			2	51	51.1	17	282.66	41	23600000000	0.440789	1.35735	0.433556	1.09099	1.49694	0.405949
PDB1	PDB1_(Verified): E1 beta subunit of the pyruvate dehydrogenase (PDH) complex, which is an evolutionarily-conserved multi-protein complex found in mitochondria	40110	YBR221C	YBR221C	7		1	172	172.1	4	43.05	8	13800000000	0.752433	1.68463	0.299312	1.59975	1.85388	0.254128			2	172	172.1	6	89.7	14	13800000000	0.327528	1.25486	0.22723	1.03959	1.35035	0.310762
PDX1	PDX1_(Verified): Dihydrolipoamide dehydrogenase (E3)-binding protein (E3BP) of the mitochondrial pyruvate dehydrogenase (PDH) complex, plays a structural role in the complex by binding and positioning E3 to the dihydrolipoamide acetyltransferase (E2) core	45496	YGR193C	YGR193C	27		1	31	31.1	17	182.54	22	5040000000	0.998227	1.99754	0.829129	1.74682	2.29188	0.545061			2	31	31.1	22	307.42	35	5040000000	0.276019	1.21085	1.15399	1.0713	1.33421	0.262905
PET9	PET9_(Verified): Major ADP/ATP carrier of the mitochondrial inner membrane, exchanges cytosolic ADP for mitochondrially synthesized ATP: phosphorylated: required for viability in many common lab strains carrying a mutation in the polymorphic SAL1 gene	34653.8	YBL030C	YBL030C	11		1	124	124.1	8	73.5	14	1810000000	0.750636	1.68253	0.317748	1.51298	1.79854	0.285558			2	124	124.1	8	103.46	11	1810000000	0.487043	1.40157	0.457244	1.2423	1.78397	0.541669
PGK1	PGK1_(Verified): 3-phosphoglycerate kinase, catalyzes transfer of high-energy phosphoryl groups from the acyl phosphate of 1,3-bisphosphoglycerate to ADP to produce ATP: key enzyme in glycolysis and gluconeogenesis	44794.6	YCR012W	YCR012W	11		1	125	125.1	8	82.61	3	836000000	-1.68252	0.311537	0.0234916	0.305222	0.332057	0.0268353			2	125	125.1	5	71.55	4	836000000	-2.33514	0.198177	0.0760294	0.166904	0.260059	0.0931548
PHM8	PHM8_(Verified): Protein of unknown function, expression is induced by low phosphate levels and by inactivation of Pho85p	37889.4	YER037W	YER037W	2		1	1971	1971.1	1	6.48	2	8700000000	0.126012	1.09127	0.0344558	1.07418	1.10864	0.0344515			2	1971	1971.1	2	16.71	2	8700000000	0.588516	1.5037	1.01201	1.30653	2.31853	1.01201
PHO88	PHO88_(Verified): Probable membrane protein, involved in phosphate transport: pho88 pho86 double null mutant exhibits enhanced synthesis of repressible acid phosphatase at high inorganic phosphate concentrations	22090.6	YBR106W	YBR106W	10		1	121	121.1	7	65.5	4	2050000000	-0.595786	0.661684	0.225729	0.51636	0.727626	0.211266			2	121	121.1	8	122.74	14	2050000000	-0.218782	0.85929	0.278654	0.74572	1.09504	0.349322
PIG2	PIG2_(Verified): Putative type-1 protein phosphatase targeting subunit that tethers Glc7p type-1 protein phosphatase to Gsy2p glycogen synthase	62051.3	YIL045W	YIL045W	4		1	655	655.1	3	24.61	5	17800000000	0.181877	1.13436	0.810772	1.1183	1.21272	0.094418			2	655	655.1	2	19.13	5	17800000000	0.0287424	1.02012	0.0698634	0.947507	1.06037	0.112861
PKH1	PKH1_(Verified): Serine/threonine protein kinase involved in sphingolipid-mediated signaling pathway that controls endocytosis: activates Ypk1p and Ykr2p, components of signaling cascade required for maintenance of cell wall integrity: redundant with Pkh2p	86502.2	YDR490C	YDR490C	2		1	1597	1597.1	2	17.8	2	8700000000	0.126012	1.09127	0.0344558	1.07418	1.10864	0.0344515			2	1597	1597.1	1	8.58	2	8700000000	0.588516	1.5037	1.01201	1.30653	2.31853	1.01201
PMA1	PMA1_(Verified): Plasma membrane H+-ATPase, pumps protons out of the cell: major regulator of cytoplasmic pH and plasma membrane potential: part of the P2 subgroup of cation-transporting ATPases	100177	YGL008C	YGL008C|YPL036W	23		1	36	36.1	19	204.74	41	25400000000	-0.604722	0.657598	0.214053	0.594329	0.772346	0.178017			2	36	36.1	19	295.88	41	25400000000	-0.288245	0.818898	1.21391	0.708987	0.954351	0.245364
PMT1	PMT1_(Verified): Protein O-mannosyltransferase, transfers mannose residues from dolichyl phosphate-D-mannose to protein serine/threonine residues: one of seven related proteins involved in O-glycosylation which is essential for cell wall rigidity	93165.2	YDL095W	YDL095W	2		1	2131	2131.1	2	13.43	3	69200000000	-0.0897629	0.939677	0.0743566	0.901077	0.991115	0.090038			2	2131	2131.1	1	8.04	2	69200000000	0.0326379	1.02288	0.0249344	1.01072	1.03565	0.0249344
POL3	POL3_(Verified): Catalytic subunit of DNA polymerase delta: required for chromosomal DNA replication during mitosis and meiosis, intragenic recombination, repair of double strand DNA breaks, and DNA replication during nucleotide excision repair (NER)	125786	YDL102W	YDL102W	4		1	619	619.1	4	33.86	8	172000000000	-0.07227	0.95114	0.183535	0.857496	1.01981	0.162316			2	619	619.1	1	11.34	5	172000000000	-0.233797	0.850394	0.440191	0.84077	1.13195	0.291184
PSD2	PSD2_(Verified): Phosphatidylserine decarboxylase of the Golgi and vacuolar membranes, converts phosphatidylserine to phosphatidylethanolamine	135835	YGR170W	YGR170W	5		1	570	570.1	3	23.67	2	36000000000	-0.214419	0.861893	0.067248	0.828949	0.896146	0.067197			2	570	570.1	3	22.39	3	36000000000	-0.379129	0.768902	0.240299	0.62767	0.921897	0.294227
PTK1	PTK1_(Verified): Putative serine/threonine protein kinase that regulates spermine uptake: involved in polyamine transport: possible mitochondrial protein	72745	YKL198C	YKL198C	2		1	2064	2064.1	2	14.14	2	69100000000	-0.0128756	0.991115	0.0528457	0.965053	1.01788	0.052827			2	2064	2064.1	1	8.04	2	69100000000	0.0326379	1.02288	0.0249344	1.01072	1.03565	0.0249344
RAD5	RAD5_(Verified): DNA helicase proposed to promote replication fork regression during postreplication repair by template switching: RING finger containing ubiquitin ligase: stimulates the synthesis of free and PCNA-bound polyubiquitin chains by Ubc13p-Mms2p	140295	YLR032W	YLR032W	4		1	951	951.1	3	20.89	2	69300000000	-0.0128756	0.991115	0.0528457	0.965053	1.01788	0.052827			2	951	951.1	2	14.66	2	69300000000	0.0326379	1.02288	0.0249344	1.01072	1.03565	0.0249344
REG1	REG1_(Verified): Regulatory subunit of type 1 protein phosphatase Glc7p, involved in negative regulation of glucose-repressible genes	112954	YDR028C	YDR028C	3		1	1059	1059.1	2	13.57	2	69200000000	-0.0128756	0.991115	0.0528457	0.965053	1.01788	0.052827			2	1059	1059.1	2	20.22	2	69200000000	0.0326379	1.02288	0.0249344	1.01072	1.03565	0.0249344
REI1	REI1_(Verified): Cytoplasmic pre-60S factor: required for the correct recycling of shuttling factors Alb1, Arx1 and Tif6 at the end of the ribosomal large subunit biogenesis: involved in bud growth in the mitotic signaling network	48391.4	YBR267W	YBR267W	4		1	357	357.1	3	26.5	5	440000000	1.03388	2.04752	0.541672	1.05233	2.12661	1.07428			2	357	357.1	3	47.08	5	440000000	0.548749	1.46282	0.447854	1.25372	1.56205	0.308336
RKM4	RKM4_(Verified): Ribosomal lysine methyltransferase specific for monomethylation of Rpl42ap and Rpl42bp (lysine 55): nuclear SET-domain containing protein	58200.6	YDR257C	YDR257C	2		1	1558	1558.1	2	16.74	2	3700000000	0.711191	1.63716	0.0758186	1.59969	1.67549	0.0757983			2	1558	1558.1	1	10.22	3	3700000000	0.278102	1.2126	0.110773	1.14829	1.2839	0.135609
RLP24	RLP24_(Verified): Essential protein with similarity to Rpl24Ap and Rpl24Bp, associated with pre-60S ribosomal subunits and required for ribosomal large subunit biogenesis	24260.3	YLR009W	YLR009W	7		1	229	229.1	6	50.75	6	584000000	-0.545503	0.685153	0.249494	0.658101	0.850101	0.192			2	229	229.1	2	20.14	2	584000000	-0.62206	0.649743	0.0499988	0.626664	0.676663	0.0499988
RLP7	RLP7_(Verified): Nucleolar protein with similarity to large ribosomal subunit L7 proteins: constituent of 66S pre-ribosomal particles: plays an essential role in processing of precursors to the large ribosomal subunit RNAs	36672.5	YNL002C	YNL002C	5		1	314	314.1	4	37.38	3	561000000	0.109973	1.07921	0.35076	1.01051	1.3734	0.362895			2	314	314.1	3	38.32	2	561000000	0.228966	1.17199	0.0691847	1.13944	1.20863	0.0691847
ROK1	ROK1_(Verified): ATP-dependent RNA helicase of the DEAD box family: required for 18S rRNA synthesis	64165	YGL171W	YGL171W	14		1	113	113.1	6	65.31	5	3560000000	-1.65782	0.316917	0.135931	0.264563	0.368401	0.103838			2	113	113.1	11	113.88	5	3560000000	-1.67848	0.312411	0.33187	0.27909	0.327209	0.048119
RPF2	RPF2_(Verified): Essential protein involved in the processing of pre-rRNA and the assembly of the 60S ribosomal subunit: interacts with ribosomal protein L11: localizes predominantly to the nucleolus: constituent of 66S pre-ribosomal particles	39740.1	YKR081C	YKR081C	9		1	151	151.1	5	47.82	4	234000000	-0.870855	0.546823	0.363568	0.128285	0.81311	0.684825			2	151	151.1	5	76.24	4	234000000	-0.988769	0.503908	0.294202	0.294223	0.837607	0.543384
RPL10	RPL10_(Verified): Protein component of the large (60S) ribosomal subunit, responsible for joining the 40S and 60S subunits: regulates translation initiation: has similarity to rat L10 ribosomal protein and to members of the QM gene family	25589.1	YLR075W	YLR075W	29		1	15	15.1	27	223.83	360	1780000000000	-0.0722789	0.951134	0.879765	0.713086	1.20066	0.487571			2	15	15.1	25	414.32	95	1780000000000	0.214775	1.16052	0.288294	1.00154	1.38159	0.380051
RPL11B	RPL11B_(Verified): Protein component of the large (60S) ribosomal subunit, nearly identical to Rpl11Ap: involved in ribosomal assembly: depletion causes degradation of proteins and RNA of the 60S subunit: has similarity to E. coli L5 and rat L11	19806.3	YGR085C	YGR085C|YPR102C	14		1	60	60.1	13	104.64	268	1590000000000	0.102089	1.07333	53.2872	0.842508	1.48474	0.642231			2	60	60.1	13	240.89	68	1590000000000	0.00765632	1.00532	0.286996	0.850894	1.17898	0.328087
RPL12B	RPL12B_(Verified): Protein component of the large (60S) ribosomal subunit, nearly identical to Rpl12Ap: rpl12a rpl12b double mutant exhibits slow growth and slow translation: has similarity to E. coli L11 and rat L12 ribosomal proteins	17879.3	YDR418W	YDR418W|YEL054C	19		1	38	38.1	18	156.29	249	1170000000000	0.132562	1.09624	0.595027	0.881275	1.30052	0.41925			2	38	38.1	14	237.25	121	1170000000000	0.23498	1.17689	0.309924	0.944882	1.36045	0.415573
RPL13A	RPL13A_(Verified): Protein component of the large (60S) ribosomal subunit, nearly identical to Rpl13Bp: not essential for viability: has similarity to rat L13 ribosomal protein	22553.6	YDL082W	YDL082W	26		1	18	18.2	24	200.91	255	805000000000	-0.0947629	0.936426	7.03718	0.606229	1.35742	0.75119			2	18	18.2	21	323.45	62	805000000000	-0.382503	0.767105	30.3315	0.377078	1.1195	0.742423
RPL13B	RPL13B_(Verified): Protein component of the large (60S) ribosomal subunit, nearly identical to Rpl13Ap: not essential for viability: has similarity to rat L13 ribosomal protein	22524.6	YMR142C	YMR142C	27		1	18	18.1	25	206.29	283	1240000000000	-0.0391706	0.973214	6.68283	0.653931	1.32442	0.670492			2	18	18.1	23	355.75	77	1240000000000	-0.115582	0.92301	27.2826	0.452318	1.12247	0.670155
RPL14B	RPL14B_(Verified): Protein component of the large (60S) ribosomal subunit, nearly identical to Rpl14Ap and has similarity to rat L14 ribosomal protein	16162.9	YHL001W	YHL001W|YKL006W	19		1	46	46.1	17	139.55	189	847000000000	0.062477	1.04426	0.874318	0.823529	1.31961	0.496083			2	46	46.1	14	221.21	58	847000000000	0.209351	1.15617	0.297129	1.01691	1.36802	0.351112
RPL15A	RPL15A_(Verified): Protein component of the large (60S) ribosomal subunit, nearly identical to Rpl15Bp and has similarity to rat L15 ribosomal protein: binds to 5.8 S rRNA	24478.8	YLR029C	YLR029C	20		1	35	35.1	16	135.03	160	862000000000	0.00291749	1.00202	0.98195	0.744555	1.19172	0.44716			2	35	35.1	17	298.79	73	862000000000	0.174546	1.12861	0.393505	0.894174	1.33524	0.441062
RPL15B	RPL15B_(Verified): Protein component of the large (60S) ribosomal subunit, nearly identical to Rpl15Ap and has similarity to rat L15 ribosomal protein: binds to 5.8 S rRNA	24478.8	YMR121C	YMR121C	18		1	35	35.2	15	125.63	128	616000000000	0.013162	1.00916	1.00357	0.792477	1.27729	0.484816			2	35	35.2	14	236.69	60	616000000000	0.190944	1.14151	0.43081	0.86606	1.40354	0.537483
RPL16A	RPL16A_(Verified): N-terminally acetylated protein component of the large (60S) ribosomal subunit, binds to 5.8 S rRNA: has similarity to Rpl16Bp, E. coli L13 and rat L13a ribosomal proteins: transcriptionally regulated by Rap1p	23658.3	YIL133C	YIL133C	33		1	11	11.1	29	228.49	327	1340000000000	0.108321	1.07797	0.860995	0.823994	1.31085	0.486854			2	11	11.1	24	356.79	102	1340000000000	0.0678369	1.04814	0.299672	0.869204	1.19448	0.325274
RPL16B	RPL16B_(Verified): N-terminally acetylated protein component of the large (60S) ribosomal subunit, binds to 5.8 S rRNA: has similarity to Rpl16Ap, E. coli L13 and rat L13a ribosomal proteins: transcriptionally regulated by Rap1p	22248.7	YNL069C	YNL069C	32		1	11	11.2	31	260.22	341	1690000000000	0.10427	1.07495	1.35698	0.827011	1.41927	0.59226			2	11	11.2	23	376.98	100	1690000000000	0.040449	1.02843	0.361404	0.816512	1.15451	0.337993
RPL17A	RPL17A_(Verified): Protein component of the large (60S) ribosomal subunit, nearly identical to Rpl17Bp and has similarity to E. coli L22 and rat L17 ribosomal proteins: copurifies with the Dam1 complex (aka DASH complex)	20549.1	YKL180W	YKL180W	17		1	53	53.1	17	151.16	264	1140000000000	0.222879	1.16706	0.770352	0.830924	1.75402	0.923092			2	53	53.1	11	215.62	103	1140000000000	0.201365	1.14979	0.865254	0.999881	1.40844	0.408562
RPL17B	RPL17B_(Verified): Protein component of the large (60S) ribosomal subunit, nearly identical to Rpl17Ap and has similarity to E. coli L22 and rat L17 ribosomal proteins	20551	YJL177W	YJL177W	17		1	53	53.2	17	150.27	265	1140000000000	0.220871	1.16544	0.773031	0.827903	1.7478	0.919892			2	53	53.2	11	210.96	102	1140000000000	0.195189	1.14487	1.12696	0.999227	1.40585	0.406621
RPL18B	RPL18B_(Verified): Protein component of the large (60S) ribosomal subunit, identical to Rpl18Ap and has similarity to rat L18 ribosomal protein	21685	YNL301C	YNL301C|YOL120C	15		1	71	71.1	15	113.61	193	977000000000	0.0824622	1.05882	0.779118	0.863708	1.22748	0.363769			2	71	71.1	10	161.68	81	977000000000	0.166949	1.12268	0.324619	1.014	1.34165	0.327657
RPL19B	RPL19B_(Verified): Protein component of the large (60S) ribosomal subunit, nearly identical to Rpl19Ap and has similarity to rat L19 ribosomal protein: rpl19a and rpl19b single null mutations result in slow growth, while the double null mutation is lethal	22993.2	YBL027W	YBL027W|YBR084C-A	31		1	14	14.1	28	245.61	292	1400000000000	-0.119578	0.920457	0.537196	0.724643	1.12983	0.405189			2	14	14.1	22	357.84	98	1400000000000	0.0157014	1.01094	0.366069	0.932415	1.12459	0.192176
RPL1B	RPL1B_(Verified): N-terminally acetylated protein component of the large (60S) ribosomal subunit, nearly identical to Rpl1Ap and has similarity to E. coli L1 and rat L10a ribosomal proteins: rpl1a rpl1b double null mutation is lethal	26283.3	YGL135W	YGL135W|YPL220W	21		1	25	25.1	21	199.2	319	1200000000000	0.0382827	1.02689	0.561837	0.792548	1.372	0.579455			2	25	25.1	15	306.81	136	1200000000000	0.243333	1.18372	0.332533	0.965223	1.40726	0.442038
RPL20A	RPL20A_(Verified): Protein component of the large (60S) ribosomal subunit, nearly identical to Rpl20Bp and has similarity to rat L18a ribosomal protein	20436.4	YMR242C	YMR242C|YOR312C	20		1	37	37.1	20	200.89	169	1240000000000	0.134689	1.09786	0.909491	0.809641	1.51597	0.706326			2	37	37.1	13	213.82	69	1240000000000	0.0447383	1.0315	0.881234	0.890639	1.15836	0.267717
RPL21A	RPL21A_(Verified): Protein component of the large (60S) ribosomal subunit, nearly identical to Rpl21Bp and has similarity to rat L21 ribosomal protein	18298.9	YBR191W	YBR191W	23		1	23	23.2	22	183.48	272	1920000000000	-0.0696499	0.952869	1.23783	0.786344	1.20628	0.419938			2	23	23.2	18	314.51	96	1920000000000	0.181992	1.13445	0.56483	0.993657	1.273	0.279346
RPL21B	RPL21B_(Verified): Protein component of the large (60S) ribosomal subunit, nearly identical to Rpl21Ap and has similarity to rat L21 ribosomal protein	18331	YPL079W	YPL079W	25		1	23	23.1	23	194.16	270	1910000000000	-0.0612855	0.95841	1.26834	0.786885	1.21007	0.423181			2	23	23.1	19	322.74	98	1910000000000	0.178253	1.13151	0.566239	0.995626	1.26656	0.270937
RPL22A	RPL22A_(Verified): Protein component of the large (60S) ribosomal subunit, has similarity to Rpl22Bp and to rat L22 ribosomal protein	13693.1	YLR061W	YLR061W	9		1	111	111.1	8	71.22	72	382000000000	0.0992989	1.07125	0.857021	0.935371	1.23047	0.295103			2	111	111.1	8	138.13	33	382000000000	0.212078	1.15836	0.2677	1.06737	1.35871	0.291339
RPL22B	RPL22B_(Verified): Protein component of the large (60S) ribosomal subunit, has similarity to Rpl22Ap and to rat L22 ribosomal protein	13826.3	YFL034C-A	YFL034C-A	4		1	350	350.1	4	39.54	17	294000000000	0.015971	1.01113	0.222725	0.879873	1.07692	0.19705			2	350	350.1	3	43.32	10	294000000000	0.0761759	1.05422	0.217011	0.989283	1.1717	0.182415
RPL23A	RPL23A_(Verified): Protein component of the large (60S) ribosomal subunit, identical to Rpl23Bp and has similarity to E. coli L14 and rat L23 ribosomal proteins	14586.8	YBL087C	YBL087C|YER117W	10		1	96	96.1	8	65.54	122	252000000000	-0.576998	0.670357	0.33625	0.588884	0.968689	0.379805			2	96	96.1	9	146.6	54	252000000000	0.101006	1.07252	0.240046	0.96522	1.16067	0.195453
RPL24A	RPL24A_(Verified): Ribosomal protein L30 of the large (60S) ribosomal subunit, nearly identical to Rpl24Bp and has similarity to rat L24 ribosomal protein: not essential for translation but may be required for normal translation rate	19307.2	YGL031C	YGL031C	19		1	34	34.2	19	167.26	210	1510000000000	-0.0821886	0.944624	0.616158	0.67555	1.07222	0.396671			2	34	34.2	13	245.78	72	1510000000000	-0.126314	0.916169	0.289434	0.754815	1.09296	0.338142
RPL24B	RPL24B_(Verified): Ribosomal protein L30 of the large (60S) ribosomal subunit, nearly identical to Rpl24Ap and has similarity to rat L24 ribosomal protein: not essential for translation but may be required for normal translation rate	19173	YGR148C	YGR148C	20		1	34	34.1	19	160.82	223	1580000000000	-0.0957456	0.935788	1.90033	0.69012	1.10924	0.419123			2	34	34.1	15	276.05	76	1580000000000	-0.126314	0.916169	0.282948	0.754815	1.07836	0.323544
RPL25	RPL25_(Verified): Primary rRNA-binding ribosomal protein component of the large (60S) ribosomal subunit, has similarity to E. coli L23 and rat L23a ribosomal proteins: binds to 26S rRNA via a conserved C-terminal motif	15757.3	YOL127W	YOL127W	21		1	30	30.1	21	213.57	163	977000000000	-0.0416122	0.971569	1.13488	0.519804	1.2871	0.7673			2	30	30.1	13	241.57	65	977000000000	-0.283628	0.821522	0.399752	0.572178	1.02354	0.451359
RPL26B	RPL26B_(Verified): Protein component of the large (60S) ribosomal subunit, nearly identical to Rpl26Ap and has similarity to E. coli L24 and rat L26 ribosomal proteins: binds to 5.8S rRNA	14234.4	YGR034W	YGR034W|YLR344W	24		1	20	20.1	24	195.43	352	2440000000000	0.0300071	1.02102	0.512237	0.833537	1.29518	0.461645			2	20	20.1	15	261.44	84	2440000000000	0.0748273	1.05323	0.259248	0.975619	1.17156	0.195943
RPL27B	RPL27B_(Verified): Protein component of the large (60S) ribosomal subunit, nearly identical to Rpl27Ap and has similarity to rat L27 ribosomal protein	15531	YDR471W	YDR471W|YHR010W	14		1	57	57.1	14	113.63	218	751000000000	-0.173469	0.886708	0.516148	0.574919	1.29547	0.72055			2	57	57.1	12	235.63	70	751000000000	0.0994884	1.07139	0.464995	0.910575	1.30096	0.390387
RPL28	RPL28_(Verified): Ribosomal protein of the large (60S) ribosomal subunit, has similarity to E. coli L15 and rat L27a ribosomal proteins: may have peptidyl transferase activity: can mutate to cycloheximide resistance	16721.2	YGL103W	YGL103W	21		1	29	29.1	21	173.25	254	1910000000000	0.036732	1.02579	1.12027	0.820168	1.46792	0.64775			2	29	29.1	16	251.42	79	1910000000000	0.212078	1.15836	0.462612	0.907989	1.45525	0.547263
RPL29	RPL29_(Verified): Protein component of the large (60S) ribosomal subunit, has similarity to rat L29 ribosomal protein: not essential for translation, but required for proper joining of the large and small ribosomal subunits and for normal translation rate	7397.5	YFR032C-A	YFR032C-A	9		1	137	137.1	8	72.58	15	75700000000	0.146795	1.10711	0.850727	0.262465	1.14264	0.880175			2	137	137.1	6	66.25	11	75700000000	-0.299719	0.812411	0.297956	0.644437	0.864123	0.219686
RPL2A	RPL2A_(Verified): Protein component of the large (60S) ribosomal subunit, identical to Rpl2Bp and has similarity to E. coli L2 and rat L8 ribosomal proteins	27407.9	YFR031C-A	YFR031C-A|YIL018W	29		1	12	12.1	28	256.2	318	1360000000000	-0.0823524	0.944516	1.17558	0.742507	1.19218	0.449669			2	12	12.1	23	458.35	125	1360000000000	0.148591	1.10849	0.642229	0.923885	1.29396	0.370079
RPL3	RPL3_(Verified): Protein component of the large (60S) ribosomal subunit, has similarity to E. coli L3 and rat L3 ribosomal proteins: involved in the replication and maintenance of killer double stranded RNA virus	43870.9	YOR063W	YOR063W	52		1	1	1.1	50	437.15	617	3360000000000	-0.131937	0.912605	0.653139	0.706874	1.08574	0.378867			2	1	1.1	40	699.08	279	3360000000000	0.0447383	1.0315	1.95007	0.886057	1.29949	0.41343
RPL30	RPL30_(Verified): Protein component of the large (60S) ribosomal subunit, has similarity to rat L30 ribosomal protein: involved in pre-rRNA processing in the nucleolus: autoregulates splicing of its transcript	11415.2	YGL030W	YGL030W	10		1	102	102.1	10	90.87	69	405000000000	-0.100753	0.932546	0.792361	0.730033	1.2	0.469967			2	102	102.1	7	105.14	44	405000000000	0.397895	1.31758	0.268427	1.10887	1.39868	0.289803
RPL31A	RPL31A_(Verified): Protein component of the large (60S) ribosomal subunit, nearly identical to Rpl31Bp and has similarity to rat L31 ribosomal protein: associates with the karyopherin Sxm1p: loss of both Rpl31p and Rpl39p confers lethality	12952.9	YDL075W	YDL075W	12		1	77	77.1	12	116.26	219	817000000000	0.135288	1.09831	7.4005	0.89895	1.42527	0.526323			2	77	77.1	9	164.76	62	817000000000	0.0728965	1.05183	0.475527	0.830137	1.19335	0.363214
RPL31B	RPL31B_(Verified): Protein component of the large (60S) ribosomal subunit, nearly identical to Rpl31Ap and has similarity to rat L31 ribosomal protein: associates with the karyopherin Sxm1p: loss of both Rpl31p and Rpl39p confers lethality	12966.9	YLR406C	YLR406C	11		1	77	77.2	11	100.02	192	727000000000	0.118569	1.08566	7.88273	0.908014	1.37493	0.466912			2	77	77.2	8	145.69	56	727000000000	0.115768	1.08355	0.420059	0.950039	1.2015	0.251463
RPL32	RPL32_(Verified): Protein component of the large (60S) ribosomal subunit, has similarity to rat L32 ribosomal protein: overexpression disrupts telomeric silencing	14771.1	YBL092W	YBL092W	16		1	69	69.1	15	111.86	270	1890000000000	0.0585676	1.04143	0.576193	0.735213	1.22949	0.494281			2	69	69.1	11	182.22	108	1890000000000	0.101022	1.07253	0.196844	0.9486	1.19955	0.250947
RPL33A	RPL33A_(Verified): N-terminally acetylated ribosomal protein L37 of the large (60S) ribosomal subunit, nearly identical to Rpl33Bp and has similarity to rat L35a: rpl33a null mutant exhibits slow growth while rpl33a rpl33b double null mutant is inviable	12153.9	YPL143W	YPL143W	12		1	84	84.1	12	106.79	72	228000000000	0.118601	1.08568	1.25905	0.890849	1.405	0.514146			2	84	84.1	7	115.72	25	228000000000	0.403633	1.32283	0.556894	1.11199	1.54066	0.42867
RPL33B	RPL33B_(Verified): Ribosomal protein L37 of the large (60S) ribosomal subunit, nearly identical to Rpl33Ap and has similarity to rat L35a: rpl33b null mutant exhibits normal growth while rpl33a rpl33b double null mutant is inviable	12167.9	YOR234C	YOR234C	11		1	84	84.2	11	95.98	58	180000000000	0.118601	1.08568	1.39448	0.799194	1.49213	0.692936			2	84	84.2	7	116.96	22	180000000000	0.47552	1.39042	0.613723	1.16885	1.53245	0.363607
RPL34A	RPL34A_(Verified): Protein component of the large (60S) ribosomal subunit, nearly identical to Rpl34Bp and has similarity to rat L34 ribosomal protein	13867.1	YER056C-A	YER056C-A	9		1	114	114.2	9	94.47	52	126000000000	0.181774	1.13428	0.563849	0.955596	1.44371	0.488117			2	114	114.2	4	80.65	17	126000000000	0.423246	1.34094	0.291816	1.31098	1.49781	0.186828
RPL34B	RPL34B_(Verified): Protein component of the large (60S) ribosomal subunit, nearly identical to Rpl34Ap and has similarity to rat L34 ribosomal protein	13869	YIL052C	YIL052C	9		1	114	114.1	9	93.75	60	146000000000	0.307788	1.23781	0.608039	0.789497	1.40585	0.616352			2	114	114.1	4	83.69	20	146000000000	0.305438	1.23579	0.289457	1.15486	1.44423	0.28937
RPL35B	RPL35B_(Verified): Protein component of the large (60S) ribosomal subunit, identical to Rpl35Ap and has similarity to rat L35 ribosomal protein	13966.4	YDL136W	YDL136W|YDL191W	21		1	32	32.1	19	167.6	219	1690000000000	0.0437013	1.03075	0.793868	0.785654	1.2961	0.510446			2	32	32.1	16	274.61	76	1690000000000	-0.03843	0.973714	1.12041	0.794851	1.07996	0.285114
RPL36A	RPL36A_(Verified): N-terminally acetylated protein component of the large (60S) ribosomal subunit, nearly identical to Rpl36Bp and has similarity to rat L36 ribosomal protein: binds to 5.8 S rRNA	11935.9	YMR194W	YMR194W	17		1	43	43.2	14	116.43	140	353000000000	-0.0433258	0.970415	0.615315	0.766193	1.32738	0.561182			2	43	43.2	16	255.61	52	353000000000	-0.0448963	0.969359	0.558213	0.82352	1.25018	0.426658
RPL36B	RPL36B_(Verified): Protein component of the large (60S) ribosomal subunit, nearly identical to Rpl36Ap and has similarity to rat L36 ribosomal protein: binds to 5.8 S rRNA	11919.9	YPL249C-A	YPL249C-A	21		1	43	43.1	18	141.02	191	833000000000	-0.0173646	0.988036	0.460178	0.831843	1.33261	0.500771			2	43	43.1	18	288.03	74	833000000000	-0.0155561	0.989275	0.487578	0.815253	1.22288	0.407625
RPL37A	RPL37A_(Verified): Protein component of the large (60S) ribosomal subunit, has similarity to Rpl37Bp and to rat L37 ribosomal protein	10695	YLR185W	YLR185W	8		1	120	120.1	8	58.22	144	500000000000	0.173234	1.12758	0.529174	0.748316	1.33603	0.587714			2	120	120.1	8	136.57	76	500000000000	-0.0994061	0.933417	1.3455	0.840107	1.10931	0.269202
RPL37B	RPL37B_(Verified): Protein component of the large (60S) ribosomal subunit, has similarity to Rpl37Ap and to rat L37 ribosomal protein	10713	YDR500C	YDR500C	8		1	130	130.1	7	48.02	74	346000000000	0.218188	1.16327	0.409875	0.791597	1.29571	0.504109			2	130	130.1	8	115.98	44	346000000000	-0.160615	0.894644	0.215665	0.798696	0.996968	0.198272
RPL38	RPL38_(Verified): Protein component of the large (60S) ribosomal subunit, has similarity to rat L38 ribosomal protein	9555.2	YLR325C	YLR325C	8		1	117	117.1	8	78.87	131	706000000000	-0.0836212	0.943686	0.415979	0.799159	1.22422	0.425059			2	117	117.1	4	90.08	48	706000000000	0.145122	1.10582	1.0288	0.860811	1.2525	0.391685
RPL40A	RPL40A_(Verified): Fusion protein, identical to Rpl40Bp, that is cleaved to yield ubiquitin and a ribosomal protein of the large (60S) ribosomal subunit with similarity to rat L40: ubiquitin may facilitate assembly of the ribosomal protein into ribosomes	14839	YIL148W	YIL148W|YKR094C	12		1	55	55.2	12	121.6	31	27100000000	-0.786405	0.579787	0.205038	0.498033	0.66061	0.162578			2	55	55.2	7	109.8	17	27100000000	-0.165215	0.891795	0.155403	0.84252	1.09274	0.250219
RPL42B	RPL42B_(Verified): Protein component of the large (60S) ribosomal subunit, identical to Rpl42Ap and has similarity to rat L44: required for propagation of the killer toxin-encoding M1 double-stranded RNA satellite of the L-A double-stranded RNA virus	13786	YHR141C	YHR141C|YNL162W	9		1	116	116.1	9	72.83	115	677000000000	-0.126074	0.916321	0.328733	0.68392	1.20334	0.519423			2	116	116.1	7	111.25	38	677000000000	0.076609	1.05454	1.04141	0.947753	1.1892	0.241448
RPL43B	RPL43B_(Verified): Protein component of the large (60S) ribosomal subunit, identical to Rpl43Ap and has similarity to rat L37a ribosomal protein	10532.2	YJR094W-A	YJR094W-A|YPR043W	11		1	105	105.1	11	94.1	42	104000000000	-0.0770417	0.948	0.494641	0.754829	1.44098	0.686155			2	105	105.1	9	127.7	17	104000000000	0.302238	1.23306	0.78116	1.0913	1.75981	0.668512
RPL4A	RPL4A_(Verified): N-terminally acetylated protein component of the large (60S) ribosomal subunit, nearly identical to Rpl4Bp and has similarity to E. coli L4 and rat L4 ribosomal proteins	39148.4	YBR031W	YBR031W|YDR012W	26		1	16	16.1	26	216.74	349	2020000000000	0.118569	1.08566	1.314	0.86324	1.30911	0.445875			2	16	16.1	20	361.75	117	2020000000000	-0.021773	0.985021	3.50085	0.858773	1.14698	0.288208
RPL5	RPL5_(Verified): Protein component of the large (60S) ribosomal subunit with similarity to E. coli L18 and rat L5 ribosomal proteins: binds 5S rRNA and is required for 60S subunit assembly	33771.2	YPL131W	YPL131W	21		1	33	33.1	20	175.22	180	627000000000	0.0137621	1.00958	1.53569	0.798883	2.01645	1.21756			2	33	33.1	14	240.34	72	627000000000	-0.0536771	0.963478	0.476406	0.876195	1.27149	0.395291
RPL6A	RPL6A_(Verified): N-terminally acetylated protein component of the large (60S) ribosomal subunit, has similarity to Rpl6Bp and to rat L6 ribosomal protein: binds to 5.8S rRNA	19961.1	YML073C	YML073C	27		1	17	17.1	25	208.5	313	1860000000000	0.116782	1.08431	1.30667	0.907301	1.25443	0.347129			2	17	17.1	22	360.03	114	1860000000000	0	1	1.3296	0.868329	1.15796	0.289631
RPL6B	RPL6B_(Verified): Protein component of the large (60S) ribosomal subunit, has similarity to Rpl6Ap and to rat L6 ribosomal protein: binds to 5.8S rRNA	19986.1	YLR448W	YLR448W	25		1	17	17.2	23	191.13	286	1810000000000	0.00729741	1.00507	1.30503	0.866771	1.20733	0.340563			2	17	17.2	22	364.33	112	1810000000000	0.0274913	1.01924	1.33947	0.89392	1.16382	0.269904
RPL7A	RPL7A_(Verified): Protein component of the large (60S) ribosomal subunit, nearly identical to Rpl7Bp and has similarity to E. coli L30 and rat L7 ribosomal proteins: contains a conserved C-terminal Nucleic acid Binding Domain (NDB2)	27637.7	YGL076C	YGL076C	20		1	27	27.2	19	159.66	349	1990000000000	-0.052514	0.964255	0.438892	0.810303	1.18415	0.373852			2	27	27.2	15	303.86	141	1990000000000	0.126045	1.0913	0.211552	0.988626	1.22753	0.238906
RPL7B	RPL7B_(Verified): Protein component of the large (60S) ribosomal subunit, nearly identical to Rpl7Ap and has similarity to E. coli L30 and rat L7 ribosomal proteins: contains a conserved C-terminal Nucleic acid Binding Domain (NDB2)	27695.8	YPL198W	YPL198W	21		1	27	27.1	20	165.52	323	1780000000000	-0.0284157	0.980496	0.452718	0.804396	1.19125	0.386851			2	27	27.1	15	302.07	134	1780000000000	0.126517	1.09165	0.214599	0.988626	1.22642	0.237797
RPL8A	RPL8A_(Verified): Ribosomal protein L4 of the large (60S) ribosomal subunit, nearly identical to Rpl8Bp and has similarity to rat L7a ribosomal protein: mutation results in decreased amounts of free 60S subunits	30186.5	YHL033C	YHL033C	34		1	6	6.1	30	260.48	423	1950000000000	0.107251	1.07717	0.962302	0.842857	1.34699	0.504132			2	6	6.1	31	557.15	235	1950000000000	0.0690063	1.04899	0.413894	0.902941	1.18679	0.283848
RPL8B	RPL8B_(Verified): Ribosomal protein L4 of the large (60S) ribosomal subunit, nearly identical to Rpl8Ap and has similarity to rat L7a ribosomal protein: mutation results in decreased amounts of free 60S subunits	30242.6	YLL045C	YLL045C	33		1	6	6.2	30	252.3	485	2380000000000	0.0236728	1.01654	0.885015	0.761345	1.22346	0.462112			2	6	6.2	30	545.09	235	2380000000000	0.0690063	1.04899	0.407162	0.911199	1.18679	0.275591
RPL9A	RPL9A_(Verified): Protein component of the large (60S) ribosomal subunit, nearly identical to Rpl9Bp and has similarity to E. coli L6 and rat L9 ribosomal proteins	21625.7	YGL147C	YGL147C	17		1	40	40.1	17	151.38	326	1990000000000	0.0681084	1.04834	0.656409	0.865031	1.35397	0.488938			2	40	40.1	13	283.91	153	1990000000000	0.11402	1.08224	0.313529	0.993001	1.28959	0.296585
RPL9B	RPL9B_(Verified): Protein component of the large (60S) ribosomal subunit, nearly identical to Rpl9Ap and has similarity to E. coli L6 and rat L9 ribosomal proteins	21713.8	YNL067W	YNL067W	16		1	40	40.2	16	135.39	319	1940000000000	0.0594397	1.04206	0.655556	0.828828	1.33252	0.503696			2	40	40.2	13	289.34	149	1940000000000	0.116585	1.08417	0.327104	0.993001	1.30709	0.314086
RPO41	RPO41_(Verified): Mitochondrial RNA polymerase: single subunit enzyme similar to those of T3 and T7 bacteriophages: requires a specificity subunit encoded by MTF1 for promoter recognition	153618	YFL036W	YFL036W	5		1	496	496.1	3	24.51	6	187000000000	0.056353	1.03983	0.132621	0.911377	1.07931	0.167932			2	496	496.1	3	25.21	5	187000000000	0.0857541	1.06124	0.299209	0.853018	1.20035	0.347332
RPP0	RPP0_(Verified): Conserved ribosomal protein P0 similar to rat P0, human P0, and E. coli L10e: shown to be phosphorylated on serine 302	33702.6	YLR340W	YLR340W	16		1	45	45.1	16	130.45	236	1150000000000	-0.0649012	0.956011	0.507121	0.781089	1.23611	0.455016			2	45	45.1	15	279.01	117	1150000000000	0.171187	1.12598	0.347083	1.01137	1.32382	0.31245
RPP1A	RPP1A_(Verified): Ribosomal stalk protein P1 alpha, involved in the interaction between translational elongation factors and the ribosome: accumulation of P1 in the cytoplasm is regulated by phosphorylation and interaction with the P2 stalk component	10907.7	YDL081C	YDL081C	2		1	551	551.1	2	15.26	26	130000000000	0.133848	1.09722	0.333343	0.60762	1.15839	0.550768			2	551	551.1	2	39.85	12	130000000000	0.173364	1.12769	0.304751	1.0818	1.18955	0.107748
RPP1B	RPP1B_(Verified): Ribosomal protein P1 beta, component of the ribosomal stalk, which is involved in interaction of translational elongation factors with ribosome: accumulation is regulated by phosphorylation and interaction with the P2 stalk component	10667.4	YDL130W	YDL130W	6		1	160	160.1	5	54.88	63	113000000000	-0.18425	0.880107	2.763	0.763861	1.09515	0.331284			2	160	160.1	4	64.88	8	113000000000	0.207948	1.15504	0.158314	1.08968	1.21337	0.123689
RPP2A	RPP2A_(Verified): Ribosomal protein P2 alpha, a component of the ribosomal stalk, which is involved in the interaction between translational elongation factors and the ribosome: regulates the accumulation of P1 (Rpp1Ap and Rpp1Bp) in the cytoplasm	10745.6	YOL039W	YOL039W	10		1	78	78.1	9	102.33	150	393000000000	-0.346394	0.786547	3.34423	0.401255	2.16258	1.76132			2	78	78.1	8	170.03	35	393000000000	0.556558	1.47076	0.409365	1.10091	1.72685	0.625931
RPP2B	RPP2B_(Verified): Ribosomal protein P2 beta, a component of the ribosomal stalk, which is involved in the interaction between translational elongation factors and the ribosome: regulates the accumulation of P1 (Rpp1Ap and Rpp1Bp) in the cytoplasm	11049.9	YDR382W	YDR382W	8		1	92	92.1	8	103.51	60	98000000000	-0.122717	0.918456	1.4286	0.578348	1.26024	0.681887			2	92	92.1	7	163.68	23	98000000000	0.66567	1.58631	0.494379	1.11942	1.99297	0.873543
RPS0A	RPS0A_(Verified): Protein component of the small (40S) ribosomal subunit, nearly identical to Rps0Bp: required for maturation of 18S rRNA along with Rps0Bp: deletion of either RPS0 gene reduces growth rate, deletion of both genes is lethal	28081	YGR214W	YGR214W	12		1	83	83.1	11	105.89	96	594000000000	-0.0762352	0.94853	0.537209	0.735495	1.06759	0.3321			2	83	83.1	11	170.11	32	594000000000	-0.116614	0.92235	0.212121	0.863517	0.996416	0.132899
RPS0B	RPS0B_(Verified): Protein component of the small (40S) ribosomal subunit, nearly identical to Rps0Ap: required for maturation of 18S rRNA along with Rps0Ap: deletion of either RPS0 gene reduces growth rate, deletion of both genes is lethal	28019	YLR048W	YLR048W	12		1	83	83.2	11	99.8	93	551000000000	-0.129056	0.91443	0.545857	0.732527	1.06445	0.331926			2	83	83.2	11	162.5	35	551000000000	-0.141801	0.906387	0.277835	0.872191	1.00297	0.130782
RPS10A	RPS10A_(Verified): Protein component of the small (40S) ribosomal subunit: nearly identical to Rps10Bp and has similarity to rat ribosomal protein S10	13243.8	YOR293W	YOR293W	12		1	85	85.2	12	100.74	85	492000000000	0.111963	1.0807	1.11178	0.89491	1.31092	0.416015			2	85	85.2	11	173.79	32	492000000000	-0.189952	0.876635	3.18532	0.629993	1.00464	0.37465
RPS10B	RPS10B_(Verified): Protein component of the small (40S) ribosomal subunit: nearly identical to Rps10Ap and has similarity to rat ribosomal protein S10	13242.8	YMR230W	YMR230W	13		1	85	85.1	13	114.27	77	490000000000	0.12755	1.09244	1.12612	0.986555	1.33919	0.352635			2	85	85.1	12	182.5	34	490000000000	-0.208359	0.865521	3.09454	0.656027	1.00868	0.352653
RPS11B	RPS11B_(Verified): Protein component of the small (40S) ribosomal subunit: identical to Rps11Ap and has similarity to E. coli S17 and rat S11 ribosomal proteins	17862.6	YBR048W	YBR048W|YDR025W	16		1	72	72.1	16	140.51	130	854000000000	-0.0239879	0.98351	0.77174	0.824358	1.25308	0.428726			2	72	72.1	10	153.62	46	854000000000	-0.184934	0.879689	0.373509	0.720254	1.17673	0.456474
RPS12	RPS12_(Verified): Protein component of the small (40S) ribosomal subunit: has similarity to rat ribosomal protein S12	15471.4	YOR369C	YOR369C	11		1	79	79.1	11	100.13	160	848000000000	0.0732947	1.05212	0.677838	0.935416	1.25294	0.317524			2	79	79.1	10	182.94	47	848000000000	0.110517	1.07962	0.298778	0.934738	1.33559	0.400854
RPS13	RPS13_(Verified): Protein component of the small (40S) ribosomal subunit: has similarity to E. coli S15 and rat S13 ribosomal proteins	17028.6	YDR064W	YDR064W	13		1	70	70.1	12	107.55	124	488000000000	0.0885694	1.06332	1.27694	0.886405	1.25927	0.372869			2	70	70.1	10	183.77	36	488000000000	-0.109121	0.927153	0.647148	0.872922	1.04654	0.173619
RPS14B	RPS14B_(Verified): Ribosomal protein 59 of the small subunit, required for ribosome assembly and 20S pre-rRNA processing: mutations confer cryptopleurine resistance: nearly identical to Rps14Ap and similar to E. coli S11 and rat S14 ribosomal proteins	14706.5	YJL191W	YJL191W|YCR031C	12		1	74	74.1	9	80.79	138	425000000000	-0.328239	0.796508	0.382089	0.710436	1.03564	0.325202			2	74	74.1	11	204.48	48	425000000000	-0.393966	0.761034	159.739	0.605643	0.876582	0.270939
RPS15	RPS15_(Verified): Protein component of the small (40S) ribosomal subunit: has similarity to E. coli S19 and rat S15 ribosomal proteins	16001.6	YOL040C	YOL040C	9		1	103	103.1	8	56.61	132	632000000000	-0.141857	0.906352	0.758486	0.683814	1.11695	0.433133			2	103	103.1	8	146.29	50	632000000000	-0.202107	0.86928	0.340574	0.732391	1.03627	0.303876
RPS16B	RPS16B_(Verified): Protein component of the small (40S) ribosomal subunit: identical to Rps16Ap and has similarity to E. coli S9 and rat S16 ribosomal proteins	15847.2	YDL083C	YDL083C|YMR143W	17		1	54	54.1	16	134.44	195	808000000000	-0.0340089	0.976703	0.540319	0.787212	1.2514	0.46419			2	54	54.1	13	224.55	102	808000000000	-0.0671895	0.954496	0.430277	0.832896	1.07739	0.244494
RPS17B	RPS17B_(Verified): Ribosomal protein 51 (rp51) of the small (40s) subunit: nearly identical to Rps17Ap and has similarity to rat S17 ribosomal protein	15860.1	YDR447C	YDR447C|YML024W	19		1	39	39.1	17	144.13	294	1880000000000	0.166414	1.12227	0.508989	0.840206	1.30878	0.468573			2	39	39.1	15	259.76	95	1880000000000	-0.100618	0.932633	0.234476	0.865586	1.01546	0.14987
RPS18A	RPS18A_(Verified): Protein component of the small (40S) ribosomal subunit: nearly identical to Rps18Bp and has similarity to E. coli S13 and rat S18 ribosomal proteins	17094.3	YDR450W	YDR450W|YML026C	16		1	52	52.1	16	150.29	196	788000000000	-0.117568	0.92174	0.734529	0.747396	1.32979	0.582394			2	52	52.1	12	226.3	90	788000000000	-0.18156	0.881749	0.411065	0.534996	1.0549	0.519904
RPS19A	RPS19A_(Verified): Protein component of the small (40S) ribosomal subunit, required for assembly and maturation of pre-40 S particles: mutations in human RPS19 are associated with Diamond Blackfan anemia: nearly identical to Rps19Bp	15916.8	YOL121C	YOL121C|YNL302C	15		1	64	64.1	12	119.3	155	921000000000	-0.0568745	0.961345	0.441859	0.765398	1.14758	0.382184			2	64	64.1	13	204.81	64	921000000000	-0.105007	0.929801	0.182605	0.862861	1.02152	0.158656
RPS1A	RPS1A_(Verified): Ribosomal protein 10 (rp10) of the small (40S) subunit: nearly identical to Rps1Bp and has similarity to rat S3a ribosomal protein	30706	YLR441C	YLR441C	36		1	5	5.2	34	321.43	360	1870000000000	-0.20337	0.86852	52.1157	0.759533	1.03409	0.274559			2	5	5.2	22	402.91	173	1870000000000	-0.258514	0.835949	0.236835	0.715661	0.955064	0.239404
RPS1B	RPS1B_(Verified): Ribosomal protein 10 (rp10) of the small (40S) subunit: nearly identical to Rps1Ap and has similarity to rat S3a ribosomal protein	30719	YML063W	YML063W	38		1	5	5.1	35	321.01	349	1700000000000	-0.150547	0.900909	52.9248	0.770732	1.08425	0.313513			2	5	5.1	24	393.31	157	1700000000000	-0.253223	0.83902	0.298981	0.723966	1	0.276034
RPS2	RPS2_(Verified): Protein component of the small (40S) subunit, essential for control of translational accuracy: phosphorylation by C-terminal domain kinase I (CTDK-I) enhances translational accuracy: methylated on one or more arginine residues by Hmt1p	28627.6	YGL123W	YGL123W	14		1	59	59.1	13	116.85	269	1010000000000	-0.0820577	0.944709	1.2002	0.780315	1.12627	0.345958			2	59	59.1	13	259.63	131	1010000000000	0.0125671	1.00875	0.223859	0.91951	1.11555	0.196039
RPS20	RPS20_(Verified): Protein component of the small (40S) ribosomal subunit: overproduction suppresses mutations affecting RNA polymerase III-dependent transcription: has similarity to E. coli S10 and rat S20 ribosomal proteins	13906.8	YHL015W	YHL015W	11		1	76	76.1	11	93.46	227	932000000000	0.0790899	1.05635	0.739947	0.847738	1.38283	0.535092			2	76	76.1	9	169.43	75	932000000000	-0.198608	0.871391	0.219891	0.793509	0.986467	0.192958
RPS21A	RPS21A_(Verified): Protein component of the small (40S) ribosomal subunit: nearly identical to Rps21Bp and has similarity to rat S21 ribosomal protein	9802.7	YKR057W	YKR057W	8		1	119	119.1	7	57.62	94	1010000000000	0.097494	1.06991	0.65844	0.881386	1.28579	0.404405			2	119	119.1	6	106.06	21	1010000000000	0.0175635	1.01225	0.299497	0.906387	1.1811	0.274716
RPS21B	RPS21B_(Verified): Protein component of the small (40S) ribosomal subunit: nearly identical to Rps21Ap and has similarity to rat S21 ribosomal protein	9816.7	YJL136C	YJL136C	8		1	119	119.2	6	51.19	94	1010000000000	0.0763763	1.05437	0.667799	0.881386	1.26849	0.387101			2	119	119.2	6	103.75	21	1010000000000	0.0175635	1.01225	0.299497	0.906387	1.1811	0.274716
RPS22A	RPS22A_(Verified): Protein component of the small (40S) ribosomal subunit: nearly identical to Rps22Bp and has similarity to E. coli S8 and rat S15a ribosomal proteins	15299.5	YJL190C	YJL190C|YLR367W	11		1	95	95.1	11	91.88	86	481000000000	0.0701625	1.04983	0.531922	0.88517	1.45457	0.569401			2	95	95.1	7	98.89	23	481000000000	0.0410627	1.02887	0.844858	0.935806	1.10324	0.167431
RPS23A	RPS23A_(Verified): Ribosomal protein 28 (rp28) of the small (40S) ribosomal subunit, required for translational accuracy: nearly identical to Rps23Bp and similar to E. coli S12 and rat S23 ribosomal proteins: deletion of both RPS23A and RPS23B is lethal	16151.6	YGR118W	YGR118W|YPR132W	16		1	61	61.1	16	151.55	169	646000000000	-0.131937	0.912605	1.48775	0.812041	1.0932	0.281156			2	61	61.1	9	154.97	50	646000000000	-0.0461938	0.968488	0.262731	0.805556	1.11828	0.312726
RPS24B	RPS24B_(Verified): Protein component of the small (40S) ribosomal subunit: identical to Rps24Ap and has similarity to rat S24 ribosomal protein	15427.6	YIL069C	YIL069C|YER074W	18		1	42	42.1	15	131.37	260	1140000000000	-0.0538051	0.963392	0.841158	0.745673	1.22586	0.480185			2	42	42.1	17	314.17	99	1140000000000	-0.180641	0.882311	0.248006	0.78084	0.988349	0.207509
RPS25A	RPS25A_(Verified): Protein component of the small (40S) ribosomal subunit: nearly identical to Rps25Bp and has similarity to rat S25 ribosomal protein	13048.1	YGR027C	YGR027C	14		1	66	66.2	13	104.58	195	774000000000	0	1	0.729948	0.728126	1.34466	0.616535			2	66	66.2	10	187.39	90	774000000000	-0.156869	0.89697	0.309554	0.714959	1.09427	0.379311
RPS25B	RPS25B_(Verified): Protein component of the small (40S) ribosomal subunit: nearly identical to Rps25Ap and has similarity to rat S25 ribosomal protein	13018.1	YLR333C	YLR333C	14		1	66	66.1	13	104.67	184	588000000000	-0.0026423	0.99817	0.728495	0.761707	1.30135	0.539645			2	66	66.1	10	187.08	83	588000000000	-0.232314	0.851269	0.341379	0.709618	1.07204	0.362422
RPS26A	RPS26A_(Verified): Protein component of the small (40S) ribosomal subunit: nearly identical to Rps26Bp and has similarity to rat S26 ribosomal protein	13732.8	YGL189C	YGL189C	10		1	109	109.2	8	60.28	61	137000000000	-0.204508	0.867834	0.335113	0.561856	1.02689	0.465035			2	109	109.2	10	151.73	49	137000000000	-0.257283	0.836662	3.13113	0.744352	0.943652	0.1993
RPS26B	RPS26B_(Verified): Protein component of the small (40S) ribosomal subunit: nearly identical to Rps26Ap and has similarity to rat S26 ribosomal protein	13674.8	YER131W	YER131W	11		1	109	109.1	9	69.24	34	104000000000	-0.137436	0.909133	0.356397	0.833972	1.08209	0.248121			2	109	109.1	10	133.3	20	104000000000	-0.137684	0.908977	0.20522	0.690844	0.986674	0.29583
RPS27A	RPS27A_(Verified): Protein component of the small (40S) ribosomal subunit: nearly identical to Rps27Bp and has similarity to rat S27 ribosomal protein	9164.5	YKL156W	YKL156W|YHR021C	2		1	413	413.1	2	17.77	42	312000000000	0.385025	1.30588	0.54786	1.2021	1.56415	0.362051			2	413	413.1	2	48.96	14	312000000000	-0.00787077	0.994559	0.549682	0.770685	1.20888	0.438195
RPS28A	RPS28A_(Verified): Protein component of the small (40S) ribosomal subunit: nearly identical to Rps28Bp and has similarity to rat S28 ribosomal protein	7591.7	YOR167C	YOR167C|YLR264W	6		1	153	153.1	6	49.09	42	337000000000	0.0894401	1.06396	0.472449	0.848673	1.1852	0.336526			2	153	153.1	6	92.02	17	337000000000	1.14688	2.21435	1.01105	0.882283	2.58618	1.70389
RPS29A	RPS29A_(Verified): Protein component of the small (40S) ribosomal subunit: nearly identical to Rps29Bp and has similarity to rat S29 and E. coli S14 ribosomal proteins	7113	YLR388W	YLR388W	8		1	131	131.1	7	56.77	68	296000000000	0.0566424	1.04004	0.251122	0.880466	1.15737	0.276908			2	131	131.1	6	101.62	21	296000000000	-0.347456	0.785969	0.241957	0.751486	0.853893	0.102407
RPS29B	RPS29B_(Verified): Protein component of the small (40S) ribosomal subunit: nearly identical to Rps29Ap and has similarity to rat S29 and E. coli S14 ribosomal proteins	6955.8	YDL061C	YDL061C	5		1	189	189.1	4	26.75	50	112000000000	-0.393194	0.761442	0.427527	0.593686	0.934419	0.340733			2	189	189.1	5	83.1	16	112000000000	-0.234175	0.850171	0.479808	0.695703	0.958034	0.262331
RPS3	RPS3_(Verified): Protein component of the small (40S) ribosomal subunit, has apurinic/apyrimidinic (AP) endonuclease activity: essential for viability: has similarity to E. coli S3 and rat S3 ribosomal proteins	26559.3	YNL178W	YNL178W	22		1	22	22.1	19	169.83	222	671000000000	0.227238	1.17059	1.11324	0.928181	1.44143	0.513252			2	22	22.1	18	278.81	59	671000000000	-0.0724735	0.951006	0.28108	0.781537	1.09087	0.309332
RPS30A	RPS30A_(Verified): Protein component of the small (40S) ribosomal subunit: nearly identical to Rps30Bp and has similarity to rat S30 ribosomal protein	7118.4	YLR287C-A	YLR287C-A|YOR182C	8		1	142	142.1	6	50.95	76	33200000000	0.624547	1.54173	0.348443	1.29614	1.72605	0.429913			2	142	142.1	6	73.8	9	33200000000	-0.298109	0.813317	0.112123	0.791914	0.977408	0.185493
RPS31	RPS31_(Verified): Fusion protein that is cleaved to yield a ribosomal protein of the small (40S) subunit and ubiquitin: ubiquitin may facilitate assembly of the ribosomal protein into ribosomes: interacts genetically with translation factor eIF2B	17444	YLR167W	YLR167W|YLL039C	17		1	55	55.1	17	152.68	106	362000000000	-0.20795	0.865767	0.808462	0.65941	1.13079	0.471383			2	55	55.1	14	238.14	47	362000000000	-0.236182	0.848989	0.877625	0.679387	1.07276	0.393373
RPS4B	RPS4B_(Verified): Protein component of the small (40S) ribosomal subunit: identical to Rps4Ap and has similarity to rat S4 ribosomal protein	29466.7	YHR203C	YHR203C|YJR145C	31		1	10	10.1	30	260	320	1540000000000	-0.0349762	0.976048	1.88799	0.718973	1.24366	0.524683			2	10	10.1	28	483.06	123	1540000000000	-0.126564	0.91601	0.530229	0.727472	1.09799	0.370516
RPS5	RPS5_(Verified): Protein component of the small (40S) ribosomal subunit, the least basic of the non-acidic ribosomal proteins: phosphorylated in vivo: essential for viability: has similarity to E. coli S7 and rat S5 ribosomal proteins	25095.2	YJR123W	YJR123W	22		1	26	26.1	19	149.83	265	885000000000	0.119851	1.08662	1.30572	0.867834	1.68908	0.821241			2	26	26.1	20	352.3	85	885000000000	-0.210097	0.864479	0.250227	0.761155	0.944007	0.182852
RPS6B	RPS6B_(Verified): Protein component of the small (40S) ribosomal subunit: identical to Rps6Ap and has similarity to rat S6 ribosomal protein	27052.9	YBR181C	YBR181C|YPL090C	35		1	7	7.1	34	278.79	421	1860000000000	-0.0293938	0.979832	0.531629	0.760112	1.22195	0.461837			2	7	7.1	23	399.64	132	1860000000000	-0.109446	0.926944	0.489901	0.807319	1.23181	0.424492
RPS7A	RPS7A_(Verified): Protein component of the small (40S) ribosomal subunit, nearly identical to Rps7Bp: interacts with Kti11p: deletion causes hypersensitivity to zymocin: has similarity to rat S7 and Xenopus S8 ribosomal proteins	21621.8	YOR096W	YOR096W	19		1	21	21.2	19	161.69	210	1190000000000	-0.0565785	0.961542	0.394324	0.808444	1.09516	0.28672			2	21	21.2	15	270.42	98	1190000000000	-0.00506266	0.996497	0.336713	0.869878	1.15114	0.281259
RPS7B	RPS7B_(Verified): Protein component of the small (40S) ribosomal subunit, nearly identical to Rps7Ap: interacts with Kti11p: deletion causes hypersensitivity to zymocin: has similarity to rat S7 and Xenopus S8 ribosomal proteins	21633.9	YNL096C	YNL096C	22		1	21	21.1	22	192.84	222	793000000000	-0.166727	0.890861	1.06212	0.689129	1.09211	0.402982			2	21	21.1	18	336.38	93	793000000000	-0.0331962	0.977253	0.876612	0.851269	1.17323	0.32196
RPS8A	RPS8A_(Verified): Protein component of the small (40S) ribosomal subunit: identical to Rps8Bp and has similarity to rat S8 ribosomal protein	22603.4	YBL072C	YBL072C|YER102W	19		1	41	41.1	18	170.21	131	437000000000	-0.0519946	0.964602	1.49007	0.740851	1.31526	0.574408			2	41	41.1	11	200.51	51	437000000000	-0.237738	0.848074	0.323852	0.644309	1.06596	0.421652
RPS9A	RPS9A_(Verified): Protein component of the small (40S) ribosomal subunit: nearly identical to Rps9Bp and has similarity to E. coli S4 and rat S9 ribosomal proteins	23451.5	YPL081W	YPL081W	22		1	28	28.2	21	187.92	165	633000000000	-0.0654589	0.955641	0.481406	0.744553	1.34714	0.602585			2	28	28.2	16	260.21	73	633000000000	-0.0506261	0.965517	0.225487	0.838802	1.07846	0.239658
RPS9B	RPS9B_(Verified): Protein component of the small (40S) ribosomal subunit: nearly identical to Rps9Ap and has similarity to E. coli S4 and rat S9 ribosomal proteins	23251.3	YBR189W	YBR189W	22		1	28	28.1	21	181.7	171	657000000000	-0.0316772	0.978282	0.48357	0.757404	1.36255	0.605145			2	28	28.1	17	290.8	77	657000000000	-0.0506261	0.965517	0.236433	0.859143	1.08417	0.225023
RRD1	RRD1_(Verified): Peptidyl-prolyl cis/trans-isomerase, activator of the phosphotyrosyl phosphatase activity of PP2A: involved in G1 phase progression, microtubule dynamics, bud morphogenesis and DNA repair: subunit of the Tap42p-Sit4p-Rrd1p complex	46149.6	YIL153W	YIL153W	2		1	2077	2077.1	1	6.48	2	8780000000	0.126012	1.09127	0.0344558	1.07418	1.10864	0.0344515			2	2077	2077.1	2	15.77	2	8780000000	0.588516	1.5037	1.01201	1.30653	2.31853	1.01201
RRG7	RRG7_(Verified): Protein of unknown function: green fluorescent protein (GFP)-fusion protein localizes to the mitochondrion: deletion confers sensitivity to 4-(N-(S-glutathionylacetyl)amino) phenylarsenoxide (GSAO): YOR305W is not an essential gene	28194.2	YOR305W	YOR305W	3		1	1214	1214.1	2	13.48	2	2390000000	0.197388	1.14662	0.195547	1.05333	1.24817	0.194845			2	1214	1214.1	2	17.97	2	2390000000	-0.0550818	0.96254	0.0340065	0.946137	0.980144	0.0340065
RRP17	RRP17_(Uncharacterized): Component of the pre-60S pre-ribosomal particle: required for cell viability under standard (aerobic) conditions but not under anaerobic conditions	27973.9	YDR412W	YDR412W	2		1	1989	1989.1	2	14.82	2	69200000000	-0.0128756	0.991115	0.0528457	0.965053	1.01788	0.052827			2	1989	1989.1	1	8.04	2	69200000000	0.0326379	1.02288	0.0249344	1.01072	1.03565	0.0249344
RRP5	RRP5_(Verified): RNA binding protein with preference for single stranded tracts of U's involved in synthesis of both 18S and 5.8S rRNAs: component of both the ribosomal small subunit (SSU) processosome and the 90S preribosome	193884	YMR229C	YMR229C	36		1	19	19.1	19	191.68	8	41300000000	-1.26761	0.415349	0.38364	0.31598	0.622006	0.306026			2	19	19.1	23	311.73	14	41300000000	-1.50577	0.352141	0.176108	0.317711	0.366165	0.048454
RRP9	RRP9_(Verified): Protein involved in pre-rRNA processing, associated with U3 snRNP: component of small ribosomal subunit (SSU) processosome: ortholog of the human U3-55k protein	65331.1	YPR137W	YPR137W	15		1	82	82.1	6	64.79	3	1940000000	-1.24366	0.422299	0.0457481	0.373309	0.426721	0.0534112			2	82	82.1	14	200.41	15	1940000000	-1.40039	0.378828	0.153413	0.336633	0.451928	0.115294
RRT14	RRT14_(Uncharacterized): Putative protein of unknown function: identified in a screen for mutants with decreased levels of rDNA transcription: green fluorescent protein (GFP)-fusion protein localizes to the nucleolus: predicted to be involved in ribosome biogenesis	23901.8	YIL127C	YIL127C	4		1	257	257.1	1	9.27	2	175000000	-1.54416	0.342896	0.00575429	0.340031	0.345785	0.00575409			2	257	257.1	4	65.78	3	175000000	-1.12244	0.459318	0.125779	0.36304	0.515322	0.152282
RSN1	RSN1_(Verified): Membrane protein of unknown function: overexpression suppresses NaCl sensitivity of sro7 mutant cells by restoring sodium pump (Ena1p) localization to the plasma membrane	108013	YMR266W	YMR266W	2		1	1684	1684.1	2	17.38	2	69100000000	-0.0128756	0.991115	0.0528457	0.965053	1.01788	0.052827			2	1684	1684.1	1	8.04	2	69100000000	0.0326379	1.02288	0.0249344	1.01072	1.03565	0.0249344
RTN1	RTN1_(Verified): ER membrane protein that interacts with Sey1p to maintain ER morphology: interacts with exocyst subunit Sec6p, with Yip3p, and with Sbh1p: null mutant has an altered ER morphology: member of the RTNLA (reticulon-like A) subfamily	33176.6	YDR233C	YDR233C	7		1	179	179.1	6	62.98	13	2500000000	-0.0335226	0.977032	0.376808	0.85284	1.46555	0.612706			2	179	179.1	4	59.25	6	2500000000	0.11057	1.07966	0.107152	1.01508	1.16423	0.149152
SAN1	SAN1_(Verified): Ubiquitin-protein ligase, involved in the proteasome-dependent degradation of aberrant nuclear proteins	66744.1	YDR143C	YDR143C	4		1	977	977.1	2	13.03	3	5670000000	-0.437365	0.738482	0.0970634	0.715123	0.823143	0.108019			2	977	977.1	2	11.97	2	5670000000	3.85541	14.4742	68.6118	35.816	104.428	68.6118
SAP1	SAP1_(Verified): Putative ATPase of the AAA family, interacts with the Sin1p transcriptional repressor in the two-hybrid system	104761	YER047C	YER047C	9		1	206	206.1	4	35.38	2	69600000000	-0.0128756	0.991115	0.0528457	0.965053	1.01788	0.052827			2	206	206.1	7	61.31	2	69600000000	0.0326379	1.02288	0.0249344	1.01072	1.03565	0.0249344
SAS10	SAS10_(Verified): Essential subunit of U3-containing Small Subunit (SSU) processome complex involved in production of 18S rRNA and assembly of small ribosomal subunit: disrupts silencing when overproduced	70315.2	YDL153C	YDL153C	13		1	104	104.1	5	48.23	3	646000000	-1.82353	0.28253	0.13192	0.182522	0.352994	0.170472			2	104	104.1	11	141.18	10	646000000	-1.56095	0.338929	0.0840717	0.31343	0.36233	0.0489005
SCM3	SCM3_(Verified): Nonhistone component of centromeric chromatin that binds stoichiometrically to CenH3-H4 histones, required for kinetochore assembly: contains nuclear export signal (NES): required for G2/M progression and localization of Cse4p	25810.4	YDL139C	YDL139C	3		1	1124	1124.1	2	13.65	3	12000000000	0.171556	1.12627	0.479231	1.09127	1.54035	0.449078			2	1124	1124.1	2	19.51	2	12000000000	0.588516	1.5037	1.01201	1.30653	2.31853	1.01201
SDD3	YOL098C_(Uncharacterized): Putative metalloprotease	119360	YOL098C	YOL098C	3		1	1280	1280.1	1	5.83	3	747000000	2.50264	5.66723	5.33787	1.38828	8.69635	7.30807			2	1280	1280.1	3	23.96	2	747000000	2.78496	6.89216	12.8306	8.14925	20.9799	12.8306
SEC10	SEC10_(Verified): Essential 100kDa subunit of the exocyst complex (Sec3p, Sec5p, Sec6p, Sec8p, Sec10p, Sec15p, Exo70p, and Exo84p), which has the essential function of mediating polarized targeting of secretory vesicles to active sites of exocytosis	100568	YLR166C	YLR166C	4		1	513	513.1	2	18.95	3	3160000000	2.71434	6.56291	3.00213	1.25222	6.60681	5.35459			2	513	513.1	3	32.87	2	3160000000	0.451578	1.36754	0.222843	1.27415	1.49699	0.222843
SEN1	SEN1_(Verified): Presumed helicase required for RNA polymerase II transcription termination and processing of RNAs: homolog of Senataxin which causes Ataxia-Oculomotor Apraxia 2 and a dominant form of amyotrophic lateral sclerosis	264801	YLR430W	YLR430W	13		1	180	180.1	10	68.46	3	70500000000	0.195256	1.14493	0.0969542	1.05953	1.17755	0.118027			2	180	180.1	5	36.94	3	70500000000	-0.0749758	0.949358	706.191	0.900313	749.954	749.053
SNC2	SNC2_(Verified): Vesicle membrane receptor protein (v-SNARE) involved in the fusion between Golgi-derived secretory vesicles with the plasma membrane: member of the synaptobrevin/VAMP family of R-type v-SNARE proteins	13013.9	YOR327C	YOR327C|YAL030W	3		1	404	404.1	2	18.61	5	427000000	-0.0798126	0.946181	0.0219522	0.946181	0.949477	0.0032968			2	404	404.1	2	35	4	427000000	0.569106	1.4836	0.673513	1.34486	1.90541	0.560543
SPB1	SPB1_(Verified): AdoMet-dependent methyltransferase involved in rRNA processing and 60S ribosomal subunit maturation: methylates G2922 in the tRNA docking site of the large subunit rRNA and in the absence of snR52, U2921: suppressor of PAB1 mutants	96839.4	YCL054W	YCL054W	8		1	217	217.1	2	18.3	2	193000000	1.05565	2.07865	0.521024	1.83615	2.35319	0.51704			2	217	217.1	6	57.62	4	193000000	0.788961	1.72783	0.160993	1.64515	1.82502	0.179872
SPC105	SPC105_(Verified): Subunit of a kinetochore-microtubule binding complex with Kre28p that bridges centromeric heterochromatin and kinetochore MAPs and motors: required for sister chromatid bi-orientation and kinetochore binding of SAC components	104881	YGL093W	YGL093W	5		1	436	436.1	3	24.3	9	10200000000	0.0804685	1.05736	0.266233	0.852107	1.22185	0.369742			2	436	436.1	4	32.43	4	10200000000	0.0689442	1.04895	0.843633	0.780621	1.73698	0.956362
SPO23	SPO23_(Verified): Protein of unknown function: associates with meiosis-specific protein Spo1p	60260.6	YBR250W	YBR250W	3		1	760	760.1	2	18.87	10	161000000000	-0.0481386	0.967183	0.143786	0.944935	1.05544	0.110504			2	760	760.1	3	33.94	3	161000000000	-0.402053	0.75678	0.230224	0.743939	0.994296	0.250357
SSA2	SSA2_(Verified): ATP binding protein involved in protein folding and vacuolar import of proteins: member of heat shock protein 70 (HSP70) family: associated with the chaperonin-containing T-complex: present in the cytoplasm, vacuolar membrane and cell wall	69639.9	YLL024C	YLL024C|YAL005C|YER103W	25		1	8	8.3	17	188	18	7080000000	-1.18365	0.440238	0.219347	0.376513	0.572938	0.196425			2	8	8.3	16	229.11	16	7080000000	-0.965318	0.512166	0.0807401	0.433508	0.549663	0.116155
SSB1	SSB1_(Verified): Cytoplasmic ATPase that is a ribosome-associated molecular chaperone, functions with J-protein partner Zuo1p: may be involved in folding of newly-made polypeptide chains: member of the HSP70 family: interacts with phosphatase subunit Reg1p	66771.5	YDL229W	YDL229W	34		1	8	8.1	30	310.38	163	72200000000	-1.36612	0.387934	0.149184	0.308084	0.470353	0.16227			2	8	8.1	27	474.37	75	72200000000	-1.42594	0.372176	0.0985004	0.343732	0.414829	0.0710964
SSB2	SSB2_(Verified): Cytoplasmic ATPase that is a ribosome-associated molecular chaperone, functions with J-protein partner Zuo1p: may be involved in the folding of newly-synthesized polypeptide chains: member of the HSP70 family: homolog of SSB1	66708.4	YNL209W	YNL209W	34		1	8	8.2	30	311.88	163	72300000000	-1.36612	0.387934	0.148818	0.308084	0.470353	0.16227			2	8	8.2	27	470.8	75	72300000000	-1.42594	0.372176	0.0978491	0.343732	0.410761	0.0670287
SUP45	SUP45_(Verified): Polypeptide release factor (eRF1) in translation termination: mutant form acts as a recessive omnipotent suppressor: methylated by Mtq2p-Trm112p in ternary complex eRF1-eRF3-GTP: mutation of methylation site confers resistance to zymocin	49232.8	YBR143C	YBR143C	16		1	86	86.1	12	112.73	8	2270000000	0.539668	1.45364	0.700305	1.12258	1.66445	0.541868			2	86	86.1	12	156.46	10	2270000000	0.305971	1.23625	0.453272	1.05424	1.57765	0.523403
SUV3	SUV3_(Verified): ATP-dependent RNA helicase, component of the mitochondrial degradosome along with the RNase Dss1p: the degradosome associates with the ribosome and mediates turnover of aberrant or unprocessed RNAs	84779.4	YPL029W	YPL029W	3		1	918	918.1	3	25.16	3	2550000000	-0.047474	0.967629	0.568814	0.069902	1.14662	1.07672			2	918	918.1	1	10.64	2	2550000000	-0.0550818	0.96254	0.0340065	0.946137	0.980144	0.0340065
SWH1	SWH1_(Verified): Protein similar to mammalian oxysterol-binding protein: contains ankyrin repeats: localizes to the Golgi and the nucleus-vacuole junction	135494	YAR042W	YAR042W	6		1	427	427.1	5	33.59	3	131000000000	0.0640118	1.04537	51.439	0.991115	10.7288	9.73766			2	427	427.1	3	26.42	2	131000000000	0.0326379	1.02288	0.0249344	1.01072	1.03565	0.0249344
TCB1	TCB1_(Verified): Lipid-binding protein containing three calcium and lipid binding domains: non-tagged protein localizes to mitochondria and GFP-fusion protein localizes to the cell periphery: C-termini of Tcb1p, Tcb2p and Tcb3p interact	134017	YOR086C	YOR086C	7		1	271	271.1	5	38.07	8	8740000000	0.311462	1.24096	0.348395	1.05351	1.33291	0.279397			2	271	271.1	4	36.71	4	8740000000	0.230665	1.17338	0.128306	1.10648	1.23628	0.129798
TDH2	TDH2_(Verified): Glyceraldehyde-3-phosphate dehydrogenase, isozyme 2, involved in glycolysis and gluconeogenesis: tetramer that catalyzes the reaction of glyceraldehyde-3-phosphate to 1,3 bis-phosphoglycerate: detected in the cytoplasm and cell wall	35960.3	YJR009C	YJR009C	8		1	155	155.2	4	33.85	7	1400000000	-1.11346	0.462185	0.0799051	0.423716	0.524935	0.101219			2	155	155.2	7	93.4	9	1400000000	-1.17018	0.444365	0.171465	0.389444	0.645669	0.256226
TDH3	TDH3_(Verified): Glyceraldehyde-3-phosphate dehydrogenase, isozyme 3, involved in glycolysis and gluconeogenesis: tetramer that catalyzes the reaction of glyceraldehyde-3-phosphate to 1,3 bis-phosphoglycerate: detected in the cytoplasm and cell wall	35847.1	YGR192C	YGR192C|YJL052W	9		1	155	155.1	5	43.46	7	1480000000	-1.11346	0.462185	0.0799051	0.423716	0.524935	0.101219			2	155	155.1	8	103.64	11	1480000000	-1.17018	0.444365	0.158126	0.409772	0.605288	0.195517
TEF2	TEF2_(Verified): Translational elongation factor EF-1 alpha: also encoded by TEF1: functions in the binding reaction of aminoacyl-tRNA (AA-tRNA) to ribosomes	50431.1	YBR118W	YBR118W|YPR080W	16		1	67	67.1	8	81.02	17	10800000000	-1.50001	0.35355	6.21619	0.144632	0.542857	0.398225			2	67	67.1	15	224.1	18	10800000000	-1.38906	0.381814	0.175562	0.306168	0.465708	0.15954
TEF4	TEF4_(Verified): Translation elongation factor EF-1 gamma	46633.4	YKL081W	YKL081W|YPL048W	5		1	323	323.1	3	33.26	2	159000000	-0.261255	0.834362	0.114558	0.779171	0.893462	0.11429			2	323	323.1	5	52.26	4	159000000	-0.860631	0.550712	0.103992	0.482452	0.584864	0.102412
TOF2	TOF2_(Verified): Protein required for rDNA silencing and mitotic rDNA condensation: stimulates Cdc14p phosphatase activity and biphasic release to promote rDNA repeat segregation: required for condensin recruitment to the replication fork barrier site	86639	YKR010C	YKR010C	5		1	405	405.1	4	30.92	4	5100000000	0.229719	1.17261	0.455451	1.02237	1.47446	0.452085			2	405	405.1	2	20.26	4	5100000000	0.201935	1.15024	0.0390461	1.11658	1.17047	0.0538916
TOM70	TOM70_(Verified): Component of the TOM (translocase of outer membrane) complex responsible for recognition and initial import steps for all mitochondrially directed proteins: acts as a receptor for incoming precursor proteins	70237	YNL121C	YNL121C	11		1	158	158.1	5	39.82	3	36900000000	-0.326869	0.797265	0.084927	0.76136	0.861893	0.100533			2	158	158.1	9	91.78	5	36900000000	0.248036	1.18759	0.506599	1.07489	1.34821	0.273313
TRA1	TRA1_(Verified): Subunit of SAGA and NuA4 histone acetyltransferase complexes: interacts with acidic activators (e.g., Gal4p) which leads to transcription activation: similar to human TRRAP, which is a cofactor for c-Myc mediated oncogenic transformation	448906	YHR099W	YHR099W	12		1	193	193.1	8	56.74	4	70100000000	-0.0128756	0.991115	0.402082	0.573097	1.06942	0.496319			2	193	193.1	6	45.97	4	70100000000	0.0326379	1.02288	0.170169	0.986027	1.13189	0.145863
URA2	URA2_(Verified): Bifunctional carbamoylphosphate synthetase (CPSase)-aspartate transcarbamylase (ATCase), catalyzes the first two enzymatic steps in the de novo biosynthesis of pyrimidines: both activities are subject to feedback inhibition by UTP	246434	YJL130C	YJL130C	25		1	47	47.1	20	204.32	13	2410000000	-1.65228	0.318138	0.151386	0.264902	0.353437	0.0885347			2	47	47.1	13	172.41	12	2410000000	-0.763274	0.589158	0.172711	0.543535	0.757707	0.214172
UTP11	UTP11_(Verified): Subunit of U3-containing Small Subunit (SSU) processome complex involved in production of 18S rRNA and assembly of small ribosomal subunit	29734.6	YKL099C	YKL099C	8		1	199	199.1	5	52.31	4	374000000	-1.20518	0.433717	0.427607	0.212618	0.644021	0.431404			2	199	199.1	4	38.98	3	374000000	-0.827562	0.563481	0.0736758	0.517475	0.607703	0.0902282
UTP20	UTP20_(Verified): Component of the small-subunit (SSU) processome, which is involved in the biogenesis of the 18S rRNA	288639	YBL004W	YBL004W|YKL006C-A	23		1	63	63.1	12	116.46	2	4970000000	-1.18068	0.441144	0.0693204	0.40794	0.477049	0.0691087			2	63	63.1	16	203.76	14	4970000000	-1.20515	0.433725	0.108074	0.341638	0.462312	0.120675
UTP21	UTP21_(Verified): Subunit of U3-containing 90S preribosome and Small Subunit (SSU) processome complexes involved in production of 18S rRNA and assembly of small ribosomal subunit: synthetic defect with STI1 Hsp90 cochaperone: human homolog linked to glaucoma	105272	YLR409C	YLR409C	10		1	136	136.1	5	48.64	2	1300000000	1.79101	3.46056	13.4053	1.23321	9.71084	8.47763			2	136	136.1	9	120.29	10	1300000000	-1.50899	0.351356	0.0637932	0.293914	0.404904	0.11099
UTP6	UTP6_(Verified): Nucleolar protein, component of the small subunit (SSU) processome containing the U3 snoRNA that is involved in processing of pre-18S rRNA	52702.7	YDR449C	YDR449C	10		1	150	150.1	4	34.31	2	417000000	-0.2338	0.850392	0.11465	0.795117	0.909509	0.114391			2	150	150.1	7	83.8	4	417000000	-1.41492	0.375031	10.7003	0.294388	6.60751	6.31312
UTP7	UTP7_(Verified): Nucleolar protein, component of the small subunit (SSU) processome containing the U3 snoRNA that is involved in processing of pre-18S rRNA	62429.6	YER082C	YER082C	15		1	90	90.1	6	60.58	7	1220000000	-2.03981	0.243195	0.285454	0.199122	0.299802	0.100681			2	90	90.1	13	162.8	12	1220000000	-1.53147	0.345925	0.0723748	0.317362	0.383381	0.0660193
UTP8	UTP8_(Verified): Nucleolar protein required for export of tRNAs from the nucleus: also copurifies with the small subunit (SSU) processome containing the U3 snoRNA that is involved in processing of pre-18S rRNA	80741.1	YGR128C	YGR128C	13		1	91	91.1	7	78.56	2	642000000	-0.581061	0.668472	0.947276	0.376554	1.1867	0.810142			2	91	91.1	9	134.33	9	642000000	-1.6299	0.32311	0.042764	0.318117	0.335949	0.0178317
UTP9	UTP9_(Verified): Nucleolar protein, component of the small subunit (SSU) processome containing the U3 snoRNA that is involved in processing of pre-18S rRNA	65612.6	YHR196W	YHR196W	8		1	174	174.1	3	26.56	2	326000000	-1.29129	0.408587	0.0220626	0.397708	0.419763	0.0220546			2	174	174.1	7	86.53	7	326000000	-1.34213	0.394437	0.255261	0.304382	0.484871	0.18049
VAB2	VAB2_(Verified): Protein with a potential role in vacuolar function, as suggested by its ability to bind Vac8p: green fluorescent protein (GFP)-fusion protein localizes to the cytoplasm in a punctate pattern	31649.3	YEL005C	YEL005C	2		1	2266	2266.1	2	11.71	2	8700000000	0.126012	1.09127	0.0344558	1.07418	1.10864	0.0344515			2	2266	2266.1	1	8.58	2	8700000000	0.588516	1.5037	1.01201	1.30653	2.31853	1.01201
VPS1	VPS1_(Verified): Dynamin-like GTPase required for vacuolar sorting: also involved in actin cytoskeleton organization, late Golgi-retention of some proteins, regulating peroxisome biogenesis	78849.1	YKR001C	YKR001C	49		1	4	4.1	46	449.19	133	54300000000	1.69328	3.23392	46.8073	2.34914	4.15789	1.80876			2	4	4.1	28	425.46	51	54300000000	0.685001	1.6077	0.551059	1.42082	1.89638	0.475557
VPS13	VPS13_(Verified): Protein of unknown function: heterooligomeric or homooligomeric complex: peripherally associated with membranes: homologous to human COH1: involved in sporulation, vacuolar protein sorting and protein-Golgi retention	372048	YLL040C	YLL040C	11		1	173	173.1	10	93.01	2	14000000000	-0.0792386	0.946557	0.236954	0.836258	1.0714	0.235147			2	173	173.1	3	23.57	3	14000000000	0.0122958	1.00856	0.0507703	0.977532	1.03971	0.0621806
VPS30	VPS30_(Verified): Subunit of phosphatidylinositol (PtdIns) 3-kinase complexes I and II: Complex I is essential in autophagy and Complex II is required for vacuolar protein sorting: ortholog of the higher eukaryotic gene Beclin 1	66012.8	YPL120W	YPL120W	4		1	631	631.1	4	32.86	3	734000000	-0.439318	0.737483	0.172899	0.676978	0.872484	0.195506			2	631	631.1	1	9.49	5	734000000	1.50139	2.83115	0.814361	2.16171	2.83115	0.669441
VPS34	VPS34_(Verified): Phosphatidylinositol 3-kinase responsible for the synthesis of phosphatidylinositol 3-phosphate: forms membrane-associated signal transduction complex with Vps15p to regulate protein sorting: activated by the GTP-bound form of Gpa1p	105247	YLR240W	YLR240W	4		1	798	798.1	3	24.98	2	69100000000	-0.0128756	0.991115	0.0528457	0.965053	1.01788	0.052827			2	798	798.1	3	23.1	2	69100000000	0.0326379	1.02288	0.0249344	1.01072	1.03565	0.0249344
VTC4	VTC4_(Verified): Vacuolar membrane polyphosphate polymerase: subunit of the vacuolar transporter chaperone (VTC) complex involved in synthesis and transfer of polyP to the vacuole: regulates membrane trafficking: role in non-autophagic vacuolar fusion	86577	YJL012C	YJL012C	3		1	845	845.1	3	24.16	7	1350000000	-0.00242674	0.998319	0.297194	0.949061	1.30332	0.354255			2	845	845.1	1	13.02	3	1350000000	-0.165558	0.891583	0.0675194	0.888374	0.96154	0.073166
YAR009C	YAR009C_(transposable_element_gene): Retrotransposon TYA Gag and TYB Pol genes: in YARCTY1-1 TYB is mutant and probably non-functional	137357	YAR009C	YAR009C	12		1	13	13.9	7	52.88	5	69700000000	-0.0897629	0.939677	0.31892	0.803195	1.04537	0.242173			2	13	13.9	8	84.56	5	69700000000	-0.00252661	0.99825	0.187152	0.853018	1.04812	0.195101
YBP1	YBP1_(Verified): Protein required for oxidation of specific cysteine residues of the transcription factor Yap1p, resulting in the nuclear localization of Yap1p in response to stress	82069.8	YBR216C	YBR216C	3		1	1330	1330.1	3	19.67	5	113000000000	0.0901557	1.06449	0.0289802	1.05736	1.08431	0.0269523			2	1330	1330.1	1	8.58	2	113000000000	0.588516	1.5037	1.01201	1.30653	2.31853	1.01201
YDJ1	YDJ1_(Verified): Protein chaperone involved in regulation of the HSP90 and HSP70 functions: involved in protein translocation across membranes: member of the DnaJ family	47596.1	YNL064C	YNL064C	7		1	201	201.1	5	43.67	2	417000000	0.260118	1.19758	0.0832148	1.15672	1.23988	0.0831647			2	201	201.1	5	69.6	5	417000000	0.114685	1.08274	0.132846	1.01854	1.20542	0.186876
YDL144C	YDL144C_(Uncharacterized): Putative protein of unknown function: green fluorescent protein (GFP)-fusion protein localizes to the cytoplasm and nucleus: YDL144C is not an essential gene.	40029.2	YDL144C	YDL144C	2		1	1600	1600.1	1	6.48	2	8700000000	0.126012	1.09127	0.0344558	1.07418	1.10864	0.0344515			2	1600	1600.1	2	19.88	2	8700000000	0.588516	1.5037	1.01201	1.30653	2.31853	1.01201
YDR098C-A	YDR098C-A_(transposable_element_gene): Retrotransposon TYA Gag gene co-transcribed with TYB Pol: translated as TYA or TYA-TYB polyprotein: Gag is a nucleocapsid protein that is the structural constituent of virus-like particles (VLPs): similar to retroviral Gag	49226.8	YDR098C-A	YDR098C-A|YGR038C-A|YDR170W-A	22		1	13	13.4	18	168.42	71	55600000000	0.726329	1.65442	0.985802	1.29408	2.38867	1.09459			2	13	13.4	18	310.17	53	55600000000	0.797028	1.73752	0.54819	1.36623	2.18285	0.816621
YDR210C-D	YDR210C-D_(transposable_element_gene): Retrotransposon TYA Gag and TYB Pol genes: transcribed/translated as one unit: polyprotein is processed to make a nucleocapsid-like protein (Gag), reverse transcriptase (RT), protease (PR), and integrase (IN): similar to retroviral genes	199577	YDR210C-D	YDR210C-D	32		1	13	13.3	24	210.22	69	122000000000	0.630681	1.5483	0.939568	1.18996	2.28041	1.09046			2	13	13.3	25	373.17	58	122000000000	0.747369	1.67873	0.560591	1.21195	2.05098	0.839038
YDR210W-B	YDR210W-B_(transposable_element_gene): Retrotransposon TYA Gag and TYB Pol genes: transcribed/translated as one unit: polyprotein is processed to make a nucleocapsid-like protein (Gag), reverse transcriptase (RT), protease (PR), and integrase (IN): similar to retroviral genes	202947	YDR210W-B	YDR210W-B	16		1	13	13.8	12	120.16	8	74900000000	3.07843	8.44693	7.24325	1.01788	14.079	13.0611			2	13	13.8	12	181.27	22	74900000000	0.899415	1.86531	0.62676	1.12267	2.13605	1.01338
YDR261W-B	YDR261W-B_(transposable_element_gene): Retrotransposon TYA Gag and TYB Pol genes: transcribed/translated as one unit: polyprotein is processed to make a nucleocapsid-like protein (Gag), reverse transcriptase (RT), protease (PR), and integrase (IN): similar to retroviral genes	202814	YDR261W-B	YDR261W-B|YCL020W|YDR210W-A|YDR261W-A|YFL002W-B|YGR161W-A|YOR192C-A|YOR343W-A|YLR410W-A|YDR034C-C|YBL100W-A	17		1	13	13.6	11	111.57	8	74500000000	3.07843	8.44693	7.21241	1.01788	14.079	13.0611			2	13	13.6	13	193.72	22	74500000000	0.899415	1.86531	0.639255	1.12267	2.13605	1.01338
YEF3	YEF3_(Verified): Translational elongation factor 3, stimulates the binding of aminoacyl-tRNA (AA-tRNA) to ribosomes by releasing EF-1 alpha from the ribosomal complex: contains two ABC cassettes: binds and hydrolyses ATP	116798	YLR249W	YLR249W	18		1	73	73.1	13	149.07	7	2560000000	-4.26255	0.0521008	0.415585	0.0457319	0.137346	0.0916144			2	73	73.1	10	121.58	5	2560000000	-2.81665	0.14194	0.0277581	0.125109	0.148359	0.0232501
YER064C	YER064C_(Uncharacterized): Non-essential nuclear protein: null mutation has global effects on transcription	56805.5	YER064C	YER064C	2		1	1368	1368.1	2	17.88	8	172000000000	-0.07227	0.95114	0.183535	0.857496	1.01981	0.162316			2	1368	1368.1	1	11.34	5	172000000000	-0.233797	0.850394	0.440191	0.84077	1.13195	0.291184
YGL117W	YGL117W_(Uncharacterized): Putative protein of unknown function	30983	YGL117W	YGL117W	3		1	910	910.1	2	19.2	2	9330000000	0.126012	1.09127	0.0344558	1.07418	1.10864	0.0344515			2	910	910.1	2	17.38	2	9330000000	0.588516	1.5037	1.01201	1.30653	2.31853	1.01201
YGR045C	YGR045C_(Dubious): Dubious open reading frame unlikely to encode a protein, based on available experimental and comparative sequence data	14377.5	YGR045C	YGR045C	2		1	1677	1677.1	1	6.49	8	175000000000	-0.07227	0.95114	0.183535	0.857496	1.01981	0.162316			2	1677	1677.1	2	19.11	6	175000000000	-0.0274907	0.981125	1.64846	0.843176	1.72459	0.881414
YHR214C-C	YHR214C-C_(transposable_element_gene): Retrotransposon TYA Gag gene co-transcribed with TYB Pol: translated as TYA or TYA-TYB polyprotein: Gag is a nucleocapsid protein that is the structural constituent of virus-like particles (VLPs): similar to retroviral Gag	53495.7	YHR214C-C	YHR214C-C|YDR316W-A|YER159C-A|YGR161C-C|YOR142W-A|YBR012W-A	22		1	13	13.5	17	158.65	71	61100000000	0.726329	1.65442	0.985802	1.29408	2.38867	1.09459			2	13	13.5	18	310.35	52	61100000000	0.786423	1.72479	0.508818	1.36501	2.15201	0.787007
YLF2	YLF2_(Verified): Protein of unknown function, has weak similarity to E. coli GTP-binding protein gtp1: the authentic, non-tagged protein is detected in highly purified mitochondria in high-throughput studies	47920.1	YHL014C	YHL014C	4		1	967	967.1	3	19.32	2	8970000000	0.126012	1.09127	0.0344558	1.07418	1.10864	0.0344515			2	967	967.1	2	16.07	3	8970000000	-0.100124	0.932953	0.924497	0.866739	1.87874	1.01201
YLR419W	YLR419W_(Uncharacterized): Putative helicase with limited sequence similarity to human Rb protein: the authentic, non-tagged protein is detected in highly purified mitochondria in high-throughput studies: YLR419W is not an essential gene	172450	YLR419W	YLR419W	20		1	80	80.1	7	56.37	2	28000000000	0.558959	1.47321	0.434293	1.27392	1.70367	0.429746			2	80	80.1	16	177.86	7	28000000000	-2.79229	0.144357	0.310736	0.110556	0.23383	0.123273
YML002W	YML002W_(Uncharacterized): Putative protein of unknown function: expression induced by heat and by calcium shortage	85227.9	YML002W	YML002W	3		1	1613	1613.1	2	11.51	3	36000000000	-0.101969	0.931761	4.45907	0.861893	3.10137	2.23948			2	1613	1613.1	2	13.4	2	36000000000	0.640208	1.55855	0.592475	1.37113	1.96361	0.592475
YMR084W	YMR084W_(Uncharacterized): Putative protein of unknown function: YMR084W and adjacent ORF YMR085W are merged in related strains	29671.1	YMR084W	YMR084W	3		1	1181	1181.1	3	21.76	6	132000000000	-0.252641	0.839359	0.215708	0.747674	1.08571	0.338032			2	1181	1181.1	1	10.75	6	132000000000	-0.0330639	0.977342	0.409337	0.875766	1.16476	0.288999
YMR114C	YMR114C_(Verified): Protein of unknown function: may interact with ribosomes, based on co-purification experiments: green fluorescent protein (GFP)-fusion protein localizes to the nucleus and cytoplasm: YMR114C is not an essential gene	45427.4	YMR114C	YMR114C	4		1	651	651.1	2	15.46	3	69300000000	-0.0897629	0.939677	0.149412	0.804679	0.991115	0.186436			2	651	651.1	3	26.5	2	69300000000	0.0326379	1.02288	0.0249344	1.01072	1.03565	0.0249344
YNL010W	YNL010W_(Uncharacterized): Putative protein of unknown function with similarity to phosphoserine phosphatases: green fluorescent protein (GFP)-fusion protein localizes to the cytoplasm and nucleus: homozygous diploid mutant shows an increase in glycogen accumulation	27708.2	YNL010W	YNL010W	3		1	1282	1282.1	3	21.61	3	74400000000	0.0276563	1.01935	0.0449641	0.978705	1.03228	0.0535743			2	1282	1282.1	2	16.99	3	74400000000	-0.00252661	0.99825	0.0799652	0.928696	1.02318	0.0944882
YNL019C	YNL019C_(Uncharacterized): Putative protein of unknown function	32395.6	YNL019C	YNL019C	2		1	1886	1886.1	2	12.45	3	2600000000	-0.047474	0.967629	0.560562	0.15015	1.14662	0.996471			2	1886	1886.1	1	10.64	2	2600000000	-0.0550818	0.96254	0.0340065	0.946137	0.980144	0.0340065
YNL054W-B	YNL054W-B_(pseudogene): TyB Gag-Pol protein: proteolytically processed to make the Gag, RT, PR, and IN proteins that are required for retrotransposition	198993	YNL054W-B	YNL054W-B	35		1	13	13.1	23	200.85	69	119000000000	0.709567	1.63531	1.02225	1.15957	2.37651	1.21694			2	13	13.1	28	387.6	49	119000000000	0.659972	1.58005	0.591621	1.09886	1.98513	0.886264
YNL095C	YNL095C_(Uncharacterized): Putative protein of unknown function predicted to contain a transmembrane domain: YNL095C is not an essential gene	73471.7	YNL095C	YNL095C	2		1	1734	1734.1	1	6.87	2	69100000000	-0.0128756	0.991115	0.0528457	0.965053	1.01788	0.052827			2	1734	1734.1	2	18.14	2	69100000000	0.0326379	1.02288	0.0249344	1.01072	1.03565	0.0249344
YNL122C	YNL122C_(Uncharacterized): Putative protein of unknown function: green fluorescent protein (GFP)-fusion protein localizes to mitochondria: YNL122C is not an essential gene	13243.3	YNL122C	YNL122C	2		1	1387	1387.1	1	6.87	2	69100000000	-0.0128756	0.991115	0.0528457	0.965053	1.01788	0.052827			2	1387	1387.1	2	21.96	2	69100000000	0.0326379	1.02288	0.0249344	1.01072	1.03565	0.0249344
YNL144C	YNL144C_(Uncharacterized): Putative protein of unknown function: the authentic, non-tagged protein is detected in highly purified mitochondria in high-throughput studies: YNL144C is not an essential gene	87466.4	YNL144C	YNL144C	2		1	1788	1788.1	2	12.36	9	63900000000	-0.157815	0.896382	0.258501	0.876206	0.911371	0.0351654			2	1788	1788.1	1	8.41	2	63900000000	-0.356117	0.781264	0.029132	0.767241	0.796373	0.029132
YOL087C	YOL087C_(Uncharacterized): Putative protein of unknown function: green fluorescent protein (GFP)-fusion protein localizes to the cytoplasm: deletion mutant is sensitive to various chemicals including phenanthroline, sanguinarine, and nordihydroguaiaretic acid	126122	YOL087C	YOL087C	2		1	1765	1765.1	1	7.46	5	187000000000	0.0943274	1.06757	0.0923868	1.01282	1.08325	0.0704312			2	1765	1765.1	2	17.95	4	187000000000	0.174605	1.12866	0.290293	1.00919	1.31146	0.302275
YOL103W-B	YOL103W-B_(transposable_element_gene): Retrotransposon TYA Gag and TYB Pol genes: transcribed/translated as one unit: polyprotein is processed to make a nucleocapsid-like protein (Gag), reverse transcriptase (RT), protease (PR), and integrase (IN): similar to retroviral genes	199410	YOL103W-B	YOL103W-B	34		1	13	13.2	24	211.29	91	137000000000	0.636564	1.55462	0.844653	1.21263	1.93846	0.725831			2	13	13.2	27	407.21	59	137000000000	0.745272	1.67629	3.39901	1.14144	2.16667	1.02522
YOR192C-B	YOR192C-B_(transposable_element_gene): Retrotransposon TYA Gag and TYB Pol genes: transcribed/translated as one unit: polyprotein is processed to make a nucleocapsid-like protein (Gag), reverse transcriptase (RT), protease (PR), and integrase (IN): similar to retroviral genes	202836	YOR192C-B	YOR192C-B|YCL019W	16		1	13	13.7	11	112.32	8	75100000000	3.07843	8.44693	7.24325	1.01788	14.079	13.0611			2	13	13.7	13	190.01	22	75100000000	0.899415	1.86531	0.62676	1.12267	2.13605	1.01338
YOR287C	YOR287C_(Uncharacterized): Putative protein of unknown function: may play a role in the ribosome and rRNA biosynthesis based on expression profiles and mutant phenotype	38759.8	YOR287C	YOR287C	4		1	1008	1008.1	3	19.41	3	104000000000	0.0901557	1.06449	0.0171141	1.05339	1.07435	0.0209625			2	1008	1008.1	1	7.26	2	104000000000	-0.0335111	0.97704	0.0310271	0.962019	0.993046	0.0310271
YPL009C	YPL009C_(Verified): Protein of unknown function: may interact with ribosomes, based on co-purification experiments: green fluorescent protein (GFP)-fusion protein localizes to the cytoplasm: YPL009C is not an essential gene	119466	YPL009C	YPL009C	6		1	324	324.1	4	34.57	8	254000000000	-0.07227	0.95114	0.183535	0.857496	1.01981	0.162316			2	324	324.1	3	27.2	5	254000000000	-0.233797	0.850394	0.440191	0.84077	1.13195	0.291184
YPL068C	YPL068C_(Uncharacterized): Protein of unknown function: green fluorescent protein (GFP)-fusion protein localizes to the nucleus and is induced in response to the DNA-damaging agent MMS	33150.5	YPL068C	YPL068C	3		1	776	776.1	2	16.34	2	69800000000	-0.0128756	0.991115	0.0528457	0.965053	1.01788	0.052827			2	776	776.1	2	23.36	2	69800000000	0.0326379	1.02288	0.0249344	1.01072	1.03565	0.0249344
YPR117W	YPR117W_(Uncharacterized): Putative protein of unknown function	286856	YPR117W	YPR117W	7		1	266	266.1	4	34.41	2	37300000000	-0.214419	0.861893	0.067248	0.828949	0.896146	0.067197			2	266	266.1	5	47.19	2	37300000000	0.905411	1.87308	1.09454	1.62216	2.7167	1.09454
YTM1	YTM1_(Verified): Constituent of 66S pre-ribosomal particles, forms a complex with Nop7p and Erb1p that is required for maturation of the large ribosomal subunit: has seven C-terminal WD repeats	51498.9	YOR272W	YOR272W	4		1	459	459.1	3	28.32	2	2120000000	1.27441	2.419	0.194856	2.32361	2.51831	0.194698			2	459	459.1	3	31.54	4	2120000000	0.541023	1.455	0.364557	1.39151	1.6357	0.244185

## Sheet: core RPs
Short Entry	entry_name	protein_mw	accession_number	accession_numbers	Unique Peptides Rep01 and Rep02	Rep01	Biological Replicate Number	groupNum	subgroupNum	numPepsUnique (Rep01)	scoreUnique (Rep 01)	numRatios (Rep01)	totalIntensity (Rep01)	log2 Minus Glucose/Plus Glucose (Rep 01)	linear (explog2) Minus Glucose/Plus Glucose (Rep 01)	stddev (linear) (Rep 01)	First Quartile (Linear) (Rep 01)	Third Quartile (linear) (Rep 01)	Interquartile Range (linear)		Rep02	Biological Replicate Number	groupNum	subgroupNum	numPepsUnique (Rep 02)	scoreUnique (Rep 02)	num Ratios (Rep 02)	totalIntensity (Rep 02)	log2_Minus Glucose/Plus Glucose (Rep 02)	linear Minus Glucose/Plus Glucose (explog2) (Rep 02)	stddev (linear) (Rep 02)	First Quartile (Linear) (Rep 02)	Third Quartile (linear) (Rep 02)	Interquartile Range (linear) (Rep 02)
ASC1	ASC1_(Verified): G-protein beta subunit and guanine nucleotide dissociation inhibitor for Gpa2p: ortholog of RACK1 that inhibits translation: core component of the small (40S) ribosomal subunit: represses Gcn4p in the absence of amino acid starvation	34918.8	YMR116C	YMR116C	20		1	24	24.1	19	164.49	259	713000000000	-0.0662839	0.955095	1.0919	0.777261	1.19411	0.416854			2	24	24.1	15	294.14	87	713000000000	-0.18133	0.88189	0.372528	0.676534	1.04315	0.366619
RPL10	RPL10_(Verified): Protein component of the large (60S) ribosomal subunit, responsible for joining the 40S and 60S subunits: regulates translation initiation: has similarity to rat L10 ribosomal protein and to members of the QM gene family	25589.1	YLR075W	YLR075W	29		1	15	15.1	27	223.83	360	1780000000000	-0.0722789	0.951134	0.879765	0.713086	1.20066	0.487571			2	15	15.1	25	414.32	95	1780000000000	0.214775	1.16052	0.288294	1.00154	1.38159	0.380051
RPL11B	RPL11B_(Verified): Protein component of the large (60S) ribosomal subunit, nearly identical to Rpl11Ap: involved in ribosomal assembly: depletion causes degradation of proteins and RNA of the 60S subunit: has similarity to E. coli L5 and rat L11	19806.3	YGR085C	YGR085C|YPR102C	14		1	60	60.1	13	104.64	268	1590000000000	0.102089	1.07333	53.2872	0.842508	1.48474	0.642231			2	60	60.1	13	240.89	68	1590000000000	0.00765632	1.00532	0.286996	0.850894	1.17898	0.328087
RPL12B	RPL12B_(Verified): Protein component of the large (60S) ribosomal subunit, nearly identical to Rpl12Ap: rpl12a rpl12b double mutant exhibits slow growth and slow translation: has similarity to E. coli L11 and rat L12 ribosomal proteins	17879.3	YDR418W	YDR418W|YEL054C	19		1	38	38.1	18	156.29	249	1170000000000	0.132562	1.09624	0.595027	0.881275	1.30052	0.41925			2	38	38.1	14	237.25	121	1170000000000	0.23498	1.17689	0.309924	0.944882	1.36045	0.415573
RPL13A	RPL13A_(Verified): Protein component of the large (60S) ribosomal subunit, nearly identical to Rpl13Bp: not essential for viability: has similarity to rat L13 ribosomal protein	22553.6	YDL082W	YDL082W	26		1	18	18.2	24	200.91	255	805000000000	-0.0947629	0.936426	7.03718	0.606229	1.35742	0.75119			2	18	18.2	21	323.45	62	805000000000	-0.382503	0.767105	30.3315	0.377078	1.1195	0.742423
RPL13B	RPL13B_(Verified): Protein component of the large (60S) ribosomal subunit, nearly identical to Rpl13Ap: not essential for viability: has similarity to rat L13 ribosomal protein	22524.6	YMR142C	YMR142C	27		1	18	18.1	25	206.29	283	1240000000000	-0.0391706	0.973214	6.68283	0.653931	1.32442	0.670492			2	18	18.1	23	355.75	77	1240000000000	-0.115582	0.92301	27.2826	0.452318	1.12247	0.670155
RPL14B	RPL14B_(Verified): Protein component of the large (60S) ribosomal subunit, nearly identical to Rpl14Ap and has similarity to rat L14 ribosomal protein	16162.9	YHL001W	YHL001W|YKL006W	19		1	46	46.1	17	139.55	189	847000000000	0.062477	1.04426	0.874318	0.823529	1.31961	0.496083			2	46	46.1	14	221.21	58	847000000000	0.209351	1.15617	0.297129	1.01691	1.36802	0.351112
RPL15A	RPL15A_(Verified): Protein component of the large (60S) ribosomal subunit, nearly identical to Rpl15Bp and has similarity to rat L15 ribosomal protein: binds to 5.8 S rRNA	24478.8	YLR029C	YLR029C	20		1	35	35.1	16	135.03	160	862000000000	0.00291749	1.00202	0.98195	0.744555	1.19172	0.44716			2	35	35.1	17	298.79	73	862000000000	0.174546	1.12861	0.393505	0.894174	1.33524	0.441062
RPL15B	RPL15B_(Verified): Protein component of the large (60S) ribosomal subunit, nearly identical to Rpl15Ap and has similarity to rat L15 ribosomal protein: binds to 5.8 S rRNA	24478.8	YMR121C	YMR121C	18		1	35	35.2	15	125.63	128	616000000000	0.013162	1.00916	1.00357	0.792477	1.27729	0.484816			2	35	35.2	14	236.69	60	616000000000	0.190944	1.14151	0.43081	0.86606	1.40354	0.537483
RPL16A	RPL16A_(Verified): N-terminally acetylated protein component of the large (60S) ribosomal subunit, binds to 5.8 S rRNA: has similarity to Rpl16Bp, E. coli L13 and rat L13a ribosomal proteins: transcriptionally regulated by Rap1p	23658.3	YIL133C	YIL133C	33		1	11	11.1	29	228.49	327	1340000000000	0.108321	1.07797	0.860995	0.823994	1.31085	0.486854			2	11	11.1	24	356.79	102	1340000000000	0.0678369	1.04814	0.299672	0.869204	1.19448	0.325274
RPL16B	RPL16B_(Verified): N-terminally acetylated protein component of the large (60S) ribosomal subunit, binds to 5.8 S rRNA: has similarity to Rpl16Ap, E. coli L13 and rat L13a ribosomal proteins: transcriptionally regulated by Rap1p	22248.7	YNL069C	YNL069C	32		1	11	11.2	31	260.22	341	1690000000000	0.10427	1.07495	1.35698	0.827011	1.41927	0.59226			2	11	11.2	23	376.98	100	1690000000000	0.040449	1.02843	0.361404	0.816512	1.15451	0.337993
RPL17A	RPL17A_(Verified): Protein component of the large (60S) ribosomal subunit, nearly identical to Rpl17Bp and has similarity to E. coli L22 and rat L17 ribosomal proteins: copurifies with the Dam1 complex (aka DASH complex)	20549.1	YKL180W	YKL180W	17		1	53	53.1	17	151.16	264	1140000000000	0.222879	1.16706	0.770352	0.830924	1.75402	0.923092			2	53	53.1	11	215.62	103	1140000000000	0.201365	1.14979	0.865254	0.999881	1.40844	0.408562
RPL17B	RPL17B_(Verified): Protein component of the large (60S) ribosomal subunit, nearly identical to Rpl17Ap and has similarity to E. coli L22 and rat L17 ribosomal proteins	20551	YJL177W	YJL177W	17		1	53	53.2	17	150.27	265	1140000000000	0.220871	1.16544	0.773031	0.827903	1.7478	0.919892			2	53	53.2	11	210.96	102	1140000000000	0.195189	1.14487	1.12696	0.999227	1.40585	0.406621
RPL18B	RPL18B_(Verified): Protein component of the large (60S) ribosomal subunit, identical to Rpl18Ap and has similarity to rat L18 ribosomal protein	21685	YNL301C	YNL301C|YOL120C	15		1	71	71.1	15	113.61	193	977000000000	0.0824622	1.05882	0.779118	0.863708	1.22748	0.363769			2	71	71.1	10	161.68	81	977000000000	0.166949	1.12268	0.324619	1.014	1.34165	0.327657
RPL19B	RPL19B_(Verified): Protein component of the large (60S) ribosomal subunit, nearly identical to Rpl19Ap and has similarity to rat L19 ribosomal protein: rpl19a and rpl19b single null mutations result in slow growth, while the double null mutation is lethal	22993.2	YBL027W	YBL027W|YBR084C-A	31		1	14	14.1	28	245.61	292	1400000000000	-0.119578	0.920457	0.537196	0.724643	1.12983	0.405189			2	14	14.1	22	357.84	98	1400000000000	0.0157014	1.01094	0.366069	0.932415	1.12459	0.192176
RPL1B	RPL1B_(Verified): N-terminally acetylated protein component of the large (60S) ribosomal subunit, nearly identical to Rpl1Ap and has similarity to E. coli L1 and rat L10a ribosomal proteins: rpl1a rpl1b double null mutation is lethal	26283.3	YGL135W	YGL135W|YPL220W	21		1	25	25.1	21	199.2	319	1200000000000	0.0382827	1.02689	0.561837	0.792548	1.372	0.579455			2	25	25.1	15	306.81	136	1200000000000	0.243333	1.18372	0.332533	0.965223	1.40726	0.442038
RPL20A	RPL20A_(Verified): Protein component of the large (60S) ribosomal subunit, nearly identical to Rpl20Bp and has similarity to rat L18a ribosomal protein	20436.4	YMR242C	YMR242C|YOR312C	20		1	37	37.1	20	200.89	169	1240000000000	0.134689	1.09786	0.909491	0.809641	1.51597	0.706326			2	37	37.1	13	213.82	69	1240000000000	0.0447383	1.0315	0.881234	0.890639	1.15836	0.267717
RPL21A	RPL21A_(Verified): Protein component of the large (60S) ribosomal subunit, nearly identical to Rpl21Bp and has similarity to rat L21 ribosomal protein	18298.9	YBR191W	YBR191W	23		1	23	23.2	22	183.48	272	1920000000000	-0.0696499	0.952869	1.23783	0.786344	1.20628	0.419938			2	23	23.2	18	314.51	96	1920000000000	0.181992	1.13445	0.56483	0.993657	1.273	0.279346
RPL21B	RPL21B_(Verified): Protein component of the large (60S) ribosomal subunit, nearly identical to Rpl21Ap and has similarity to rat L21 ribosomal protein	18331	YPL079W	YPL079W	25		1	23	23.1	23	194.16	270	1910000000000	-0.0612855	0.95841	1.26834	0.786885	1.21007	0.423181			2	23	23.1	19	322.74	98	1910000000000	0.178253	1.13151	0.566239	0.995626	1.26656	0.270937
RPL22A	RPL22A_(Verified): Protein component of the large (60S) ribosomal subunit, has similarity to Rpl22Bp and to rat L22 ribosomal protein	13693.1	YLR061W	YLR061W	9		1	111	111.1	8	71.22	72	382000000000	0.0992989	1.07125	0.857021	0.935371	1.23047	0.295103			2	111	111.1	8	138.13	33	382000000000	0.212078	1.15836	0.2677	1.06737	1.35871	0.291339
RPL22B	RPL22B_(Verified): Protein component of the large (60S) ribosomal subunit, has similarity to Rpl22Ap and to rat L22 ribosomal protein	13826.3	YFL034C-A	YFL034C-A	4		1	350	350.1	4	39.54	17	294000000000	0.015971	1.01113	0.222725	0.879873	1.07692	0.19705			2	350	350.1	3	43.32	10	294000000000	0.0761759	1.05422	0.217011	0.989283	1.1717	0.182415
RPL23A	RPL23A_(Verified): Protein component of the large (60S) ribosomal subunit, identical to Rpl23Bp and has similarity to E. coli L14 and rat L23 ribosomal proteins	14586.8	YBL087C	YBL087C|YER117W	10		1	96	96.1	8	65.54	122	252000000000	-0.576998	0.670357	0.33625	0.588884	0.968689	0.379805			2	96	96.1	9	146.6	54	252000000000	0.101006	1.07252	0.240046	0.96522	1.16067	0.195453
RPL24A	RPL24A_(Verified): Ribosomal protein L30 of the large (60S) ribosomal subunit, nearly identical to Rpl24Bp and has similarity to rat L24 ribosomal protein: not essential for translation but may be required for normal translation rate	19307.2	YGL031C	YGL031C	19		1	34	34.2	19	167.26	210	1510000000000	-0.0821886	0.944624	0.616158	0.67555	1.07222	0.396671			2	34	34.2	13	245.78	72	1510000000000	-0.126314	0.916169	0.289434	0.754815	1.09296	0.338142
RPL24B	RPL24B_(Verified): Ribosomal protein L30 of the large (60S) ribosomal subunit, nearly identical to Rpl24Ap and has similarity to rat L24 ribosomal protein: not essential for translation but may be required for normal translation rate	19173	YGR148C	YGR148C	20		1	34	34.1	19	160.82	223	1580000000000	-0.0957456	0.935788	1.90033	0.69012	1.10924	0.419123			2	34	34.1	15	276.05	76	1580000000000	-0.126314	0.916169	0.282948	0.754815	1.07836	0.323544
RPL25	RPL25_(Verified): Primary rRNA-binding ribosomal protein component of the large (60S) ribosomal subunit, has similarity to E. coli L23 and rat L23a ribosomal proteins: binds to 26S rRNA via a conserved C-terminal motif	15757.3	YOL127W	YOL127W	21		1	30	30.1	21	213.57	163	977000000000	-0.0416122	0.971569	1.13488	0.519804	1.2871	0.7673			2	30	30.1	13	241.57	65	977000000000	-0.283628	0.821522	0.399752	0.572178	1.02354	0.451359
RPL26B	RPL26B_(Verified): Protein component of the large (60S) ribosomal subunit, nearly identical to Rpl26Ap and has similarity to E. coli L24 and rat L26 ribosomal proteins: binds to 5.8S rRNA	14234.4	YGR034W	YGR034W|YLR344W	24		1	20	20.1	24	195.43	352	2440000000000	0.0300071	1.02102	0.512237	0.833537	1.29518	0.461645			2	20	20.1	15	261.44	84	2440000000000	0.0748273	1.05323	0.259248	0.975619	1.17156	0.195943
RPL27B	RPL27B_(Verified): Protein component of the large (60S) ribosomal subunit, nearly identical to Rpl27Ap and has similarity to rat L27 ribosomal protein	15531	YDR471W	YDR471W|YHR010W	14		1	57	57.1	14	113.63	218	751000000000	-0.173469	0.886708	0.516148	0.574919	1.29547	0.72055			2	57	57.1	12	235.63	70	751000000000	0.0994884	1.07139	0.464995	0.910575	1.30096	0.390387
RPL28	RPL28_(Verified): Ribosomal protein of the large (60S) ribosomal subunit, has similarity to E. coli L15 and rat L27a ribosomal proteins: may have peptidyl transferase activity: can mutate to cycloheximide resistance	16721.2	YGL103W	YGL103W	21		1	29	29.1	21	173.25	254	1910000000000	0.036732	1.02579	1.12027	0.820168	1.46792	0.64775			2	29	29.1	16	251.42	79	1910000000000	0.212078	1.15836	0.462612	0.907989	1.45525	0.547263
RPL29	RPL29_(Verified): Protein component of the large (60S) ribosomal subunit, has similarity to rat L29 ribosomal protein: not essential for translation, but required for proper joining of the large and small ribosomal subunits and for normal translation rate	7397.5	YFR032C-A	YFR032C-A	9		1	137	137.1	8	72.58	15	75700000000	0.146795	1.10711	0.850727	0.262465	1.14264	0.880175			2	137	137.1	6	66.25	11	75700000000	-0.299719	0.812411	0.297956	0.644437	0.864123	0.219686
RPL2A	RPL2A_(Verified): Protein component of the large (60S) ribosomal subunit, identical to Rpl2Bp and has similarity to E. coli L2 and rat L8 ribosomal proteins	27407.9	YFR031C-A	YFR031C-A|YIL018W	29		1	12	12.1	28	256.2	318	1360000000000	-0.0823524	0.944516	1.17558	0.742507	1.19218	0.449669			2	12	12.1	23	458.35	125	1360000000000	0.148591	1.10849	0.642229	0.923885	1.29396	0.370079
RPL3	RPL3_(Verified): Protein component of the large (60S) ribosomal subunit, has similarity to E. coli L3 and rat L3 ribosomal proteins: involved in the replication and maintenance of killer double stranded RNA virus	43870.9	YOR063W	YOR063W	52		1	1	1.1	50	437.15	617	3360000000000	-0.131937	0.912605	0.653139	0.706874	1.08574	0.378867			2	1	1.1	40	699.08	279	3360000000000	0.0447383	1.0315	1.95007	0.886057	1.29949	0.41343
RPL30	RPL30_(Verified): Protein component of the large (60S) ribosomal subunit, has similarity to rat L30 ribosomal protein: involved in pre-rRNA processing in the nucleolus: autoregulates splicing of its transcript	11415.2	YGL030W	YGL030W	10		1	102	102.1	10	90.87	69	405000000000	-0.100753	0.932546	0.792361	0.730033	1.2	0.469967			2	102	102.1	7	105.14	44	405000000000	0.397895	1.31758	0.268427	1.10887	1.39868	0.289803
RPL31A	RPL31A_(Verified): Protein component of the large (60S) ribosomal subunit, nearly identical to Rpl31Bp and has similarity to rat L31 ribosomal protein: associates with the karyopherin Sxm1p: loss of both Rpl31p and Rpl39p confers lethality	12952.9	YDL075W	YDL075W	12		1	77	77.1	12	116.26	219	817000000000	0.135288	1.09831	7.4005	0.89895	1.42527	0.526323			2	77	77.1	9	164.76	62	817000000000	0.0728965	1.05183	0.475527	0.830137	1.19335	0.363214
RPL31B	RPL31B_(Verified): Protein component of the large (60S) ribosomal subunit, nearly identical to Rpl31Ap and has similarity to rat L31 ribosomal protein: associates with the karyopherin Sxm1p: loss of both Rpl31p and Rpl39p confers lethality	12966.9	YLR406C	YLR406C	11		1	77	77.2	11	100.02	192	727000000000	0.118569	1.08566	7.88273	0.908014	1.37493	0.466912			2	77	77.2	8	145.69	56	727000000000	0.115768	1.08355	0.420059	0.950039	1.2015	0.251463
RPL32	RPL32_(Verified): Protein component of the large (60S) ribosomal subunit, has similarity to rat L32 ribosomal protein: overexpression disrupts telomeric silencing	14771.1	YBL092W	YBL092W	16		1	69	69.1	15	111.86	270	1890000000000	0.0585676	1.04143	0.576193	0.735213	1.22949	0.494281			2	69	69.1	11	182.22	108	1890000000000	0.101022	1.07253	0.196844	0.9486	1.19955	0.250947
RPL33A	RPL33A_(Verified): N-terminally acetylated ribosomal protein L37 of the large (60S) ribosomal subunit, nearly identical to Rpl33Bp and has similarity to rat L35a: rpl33a null mutant exhibits slow growth while rpl33a rpl33b double null mutant is inviable	12153.9	YPL143W	YPL143W	12		1	84	84.1	12	106.79	72	228000000000	0.118601	1.08568	1.25905	0.890849	1.405	0.514146			2	84	84.1	7	115.72	25	228000000000	0.403633	1.32283	0.556894	1.11199	1.54066	0.42867
RPL33B	RPL33B_(Verified): Ribosomal protein L37 of the large (60S) ribosomal subunit, nearly identical to Rpl33Ap and has similarity to rat L35a: rpl33b null mutant exhibits normal growth while rpl33a rpl33b double null mutant is inviable	12167.9	YOR234C	YOR234C	11		1	84	84.2	11	95.98	58	180000000000	0.118601	1.08568	1.39448	0.799194	1.49213	0.692936			2	84	84.2	7	116.96	22	180000000000	0.47552	1.39042	0.613723	1.16885	1.53245	0.363607
RPL34A	RPL34A_(Verified): Protein component of the large (60S) ribosomal subunit, nearly identical to Rpl34Bp and has similarity to rat L34 ribosomal protein	13867.1	YER056C-A	YER056C-A	9		1	114	114.2	9	94.47	52	126000000000	0.181774	1.13428	0.563849	0.955596	1.44371	0.488117			2	114	114.2	4	80.65	17	126000000000	0.423246	1.34094	0.291816	1.31098	1.49781	0.186828
RPL34B	RPL34B_(Verified): Protein component of the large (60S) ribosomal subunit, nearly identical to Rpl34Ap and has similarity to rat L34 ribosomal protein	13869	YIL052C	YIL052C	9		1	114	114.1	9	93.75	60	146000000000	0.307788	1.23781	0.608039	0.789497	1.40585	0.616352			2	114	114.1	4	83.69	20	146000000000	0.305438	1.23579	0.289457	1.15486	1.44423	0.28937
RPL35B	RPL35B_(Verified): Protein component of the large (60S) ribosomal subunit, identical to Rpl35Ap and has similarity to rat L35 ribosomal protein	13966.4	YDL136W	YDL136W|YDL191W	21		1	32	32.1	19	167.6	219	1690000000000	0.0437013	1.03075	0.793868	0.785654	1.2961	0.510446			2	32	32.1	16	274.61	76	1690000000000	-0.03843	0.973714	1.12041	0.794851	1.07996	0.285114
RPL36A	RPL36A_(Verified): N-terminally acetylated protein component of the large (60S) ribosomal subunit, nearly identical to Rpl36Bp and has similarity to rat L36 ribosomal protein: binds to 5.8 S rRNA	11935.9	YMR194W	YMR194W	17		1	43	43.2	14	116.43	140	353000000000	-0.0433258	0.970415	0.615315	0.766193	1.32738	0.561182			2	43	43.2	16	255.61	52	353000000000	-0.0448963	0.969359	0.558213	0.82352	1.25018	0.426658
RPL36B	RPL36B_(Verified): Protein component of the large (60S) ribosomal subunit, nearly identical to Rpl36Ap and has similarity to rat L36 ribosomal protein: binds to 5.8 S rRNA	11919.9	YPL249C-A	YPL249C-A	21		1	43	43.1	18	141.02	191	833000000000	-0.0173646	0.988036	0.460178	0.831843	1.33261	0.500771			2	43	43.1	18	288.03	74	833000000000	-0.0155561	0.989275	0.487578	0.815253	1.22288	0.407625
RPL37A	RPL37A_(Verified): Protein component of the large (60S) ribosomal subunit, has similarity to Rpl37Bp and to rat L37 ribosomal protein	10695	YLR185W	YLR185W	8		1	120	120.1	8	58.22	144	500000000000	0.173234	1.12758	0.529174	0.748316	1.33603	0.587714			2	120	120.1	8	136.57	76	500000000000	-0.0994061	0.933417	1.3455	0.840107	1.10931	0.269202
RPL37B	RPL37B_(Verified): Protein component of the large (60S) ribosomal subunit, has similarity to Rpl37Ap and to rat L37 ribosomal protein	10713	YDR500C	YDR500C	8		1	130	130.1	7	48.02	74	346000000000	0.218188	1.16327	0.409875	0.791597	1.29571	0.504109			2	130	130.1	8	115.98	44	346000000000	-0.160615	0.894644	0.215665	0.798696	0.996968	0.198272
RPL38	RPL38_(Verified): Protein component of the large (60S) ribosomal subunit, has similarity to rat L38 ribosomal protein	9555.2	YLR325C	YLR325C	8		1	117	117.1	8	78.87	131	706000000000	-0.0836212	0.943686	0.415979	0.799159	1.22422	0.425059			2	117	117.1	4	90.08	48	706000000000	0.145122	1.10582	1.0288	0.860811	1.2525	0.391685
RPL40A	RPL40A_(Verified): Fusion protein, identical to Rpl40Bp, that is cleaved to yield ubiquitin and a ribosomal protein of the large (60S) ribosomal subunit with similarity to rat L40: ubiquitin may facilitate assembly of the ribosomal protein into ribosomes	14839	YIL148W	YIL148W|YKR094C	12		1	55	55.2	12	121.6	31	27100000000	-0.786405	0.579787	0.205038	0.498033	0.66061	0.162578			2	55	55.2	7	109.8	17	27100000000	-0.165215	0.891795	0.155403	0.84252	1.09274	0.250219
RPL42B	RPL42B_(Verified): Protein component of the large (60S) ribosomal subunit, identical to Rpl42Ap and has similarity to rat L44: required for propagation of the killer toxin-encoding M1 double-stranded RNA satellite of the L-A double-stranded RNA virus	13786	YHR141C	YHR141C|YNL162W	9		1	116	116.1	9	72.83	115	677000000000	-0.126074	0.916321	0.328733	0.68392	1.20334	0.519423			2	116	116.1	7	111.25	38	677000000000	0.076609	1.05454	1.04141	0.947753	1.1892	0.241448
RPL43B	RPL43B_(Verified): Protein component of the large (60S) ribosomal subunit, identical to Rpl43Ap and has similarity to rat L37a ribosomal protein	10532.2	YJR094W-A	YJR094W-A|YPR043W	11		1	105	105.1	11	94.1	42	104000000000	-0.0770417	0.948	0.494641	0.754829	1.44098	0.686155			2	105	105.1	9	127.7	17	104000000000	0.302238	1.23306	0.78116	1.0913	1.75981	0.668512
RPL4A	RPL4A_(Verified): N-terminally acetylated protein component of the large (60S) ribosomal subunit, nearly identical to Rpl4Bp and has similarity to E. coli L4 and rat L4 ribosomal proteins	39148.4	YBR031W	YBR031W|YDR012W	26		1	16	16.1	26	216.74	349	2020000000000	0.118569	1.08566	1.314	0.86324	1.30911	0.445875			2	16	16.1	20	361.75	117	2020000000000	-0.021773	0.985021	3.50085	0.858773	1.14698	0.288208
RPL5	RPL5_(Verified): Protein component of the large (60S) ribosomal subunit with similarity to E. coli L18 and rat L5 ribosomal proteins: binds 5S rRNA and is required for 60S subunit assembly	33771.2	YPL131W	YPL131W	21		1	33	33.1	20	175.22	180	627000000000	0.0137621	1.00958	1.53569	0.798883	2.01645	1.21756			2	33	33.1	14	240.34	72	627000000000	-0.0536771	0.963478	0.476406	0.876195	1.27149	0.395291
RPL6A	RPL6A_(Verified): N-terminally acetylated protein component of the large (60S) ribosomal subunit, has similarity to Rpl6Bp and to rat L6 ribosomal protein: binds to 5.8S rRNA	19961.1	YML073C	YML073C	27		1	17	17.1	25	208.5	313	1860000000000	0.116782	1.08431	1.30667	0.907301	1.25443	0.347129			2	17	17.1	22	360.03	114	1860000000000	0	1	1.3296	0.868329	1.15796	0.289631
RPL6B	RPL6B_(Verified): Protein component of the large (60S) ribosomal subunit, has similarity to Rpl6Ap and to rat L6 ribosomal protein: binds to 5.8S rRNA	19986.1	YLR448W	YLR448W	25		1	17	17.2	23	191.13	286	1810000000000	0.00729741	1.00507	1.30503	0.866771	1.20733	0.340563			2	17	17.2	22	364.33	112	1810000000000	0.0274913	1.01924	1.33947	0.89392	1.16382	0.269904
RPL7A	RPL7A_(Verified): Protein component of the large (60S) ribosomal subunit, nearly identical to Rpl7Bp and has similarity to E. coli L30 and rat L7 ribosomal proteins: contains a conserved C-terminal Nucleic acid Binding Domain (NDB2)	27637.7	YGL076C	YGL076C	20		1	27	27.2	19	159.66	349	1990000000000	-0.052514	0.964255	0.438892	0.810303	1.18415	0.373852			2	27	27.2	15	303.86	141	1990000000000	0.126045	1.0913	0.211552	0.988626	1.22753	0.238906
RPL7B	RPL7B_(Verified): Protein component of the large (60S) ribosomal subunit, nearly identical to Rpl7Ap and has similarity to E. coli L30 and rat L7 ribosomal proteins: contains a conserved C-terminal Nucleic acid Binding Domain (NDB2)	27695.8	YPL198W	YPL198W	21		1	27	27.1	20	165.52	323	1780000000000	-0.0284157	0.980496	0.452718	0.804396	1.19125	0.386851			2	27	27.1	15	302.07	134	1780000000000	0.126517	1.09165	0.214599	0.988626	1.22642	0.237797
RPL8A	RPL8A_(Verified): Ribosomal protein L4 of the large (60S) ribosomal subunit, nearly identical to Rpl8Bp and has similarity to rat L7a ribosomal protein: mutation results in decreased amounts of free 60S subunits	30186.5	YHL033C	YHL033C	34		1	6	6.1	30	260.48	423	1950000000000	0.107251	1.07717	0.962302	0.842857	1.34699	0.504132			2	6	6.1	31	557.15	235	1950000000000	0.0690063	1.04899	0.413894	0.902941	1.18679	0.283848
RPL8B	RPL8B_(Verified): Ribosomal protein L4 of the large (60S) ribosomal subunit, nearly identical to Rpl8Ap and has similarity to rat L7a ribosomal protein: mutation results in decreased amounts of free 60S subunits	30242.6	YLL045C	YLL045C	33		1	6	6.2	30	252.3	485	2380000000000	0.0236728	1.01654	0.885015	0.761345	1.22346	0.462112			2	6	6.2	30	545.09	235	2380000000000	0.0690063	1.04899	0.407162	0.911199	1.18679	0.275591
RPL9A	RPL9A_(Verified): Protein component of the large (60S) ribosomal subunit, nearly identical to Rpl9Bp and has similarity to E. coli L6 and rat L9 ribosomal proteins	21625.7	YGL147C	YGL147C	17		1	40	40.1	17	151.38	326	1990000000000	0.0681084	1.04834	0.656409	0.865031	1.35397	0.488938			2	40	40.1	13	283.91	153	1990000000000	0.11402	1.08224	0.313529	0.993001	1.28959	0.296585
RPL9B	RPL9B_(Verified): Protein component of the large (60S) ribosomal subunit, nearly identical to Rpl9Ap and has similarity to E. coli L6 and rat L9 ribosomal proteins	21713.8	YNL067W	YNL067W	16		1	40	40.2	16	135.39	319	1940000000000	0.0594397	1.04206	0.655556	0.828828	1.33252	0.503696			2	40	40.2	13	289.34	149	1940000000000	0.116585	1.08417	0.327104	0.993001	1.30709	0.314086
RPP0	RPP0_(Verified): Conserved ribosomal protein P0 similar to rat P0, human P0, and E. coli L10e: shown to be phosphorylated on serine 302	33702.6	YLR340W	YLR340W	16		1	45	45.1	16	130.45	236	1150000000000	-0.0649012	0.956011	0.507121	0.781089	1.23611	0.455016			2	45	45.1	15	279.01	117	1150000000000	0.171187	1.12598	0.347083	1.01137	1.32382	0.31245
RPP1A	RPP1A_(Verified): Ribosomal stalk protein P1 alpha, involved in the interaction between translational elongation factors and the ribosome: accumulation of P1 in the cytoplasm is regulated by phosphorylation and interaction with the P2 stalk component	10907.7	YDL081C	YDL081C	2		1	551	551.1	2	15.26	26	130000000000	0.133848	1.09722	0.333343	0.60762	1.15839	0.550768			2	551	551.1	2	39.85	12	130000000000	0.173364	1.12769	0.304751	1.0818	1.18955	0.107748
RPP1B	RPP1B_(Verified): Ribosomal protein P1 beta, component of the ribosomal stalk, which is involved in interaction of translational elongation factors with ribosome: accumulation is regulated by phosphorylation and interaction with the P2 stalk component	10667.4	YDL130W	YDL130W	6		1	160	160.1	5	54.88	63	113000000000	-0.18425	0.880107	2.763	0.763861	1.09515	0.331284			2	160	160.1	4	64.88	8	113000000000	0.207948	1.15504	0.158314	1.08968	1.21337	0.123689
RPP2A	RPP2A_(Verified): Ribosomal protein P2 alpha, a component of the ribosomal stalk, which is involved in the interaction between translational elongation factors and the ribosome: regulates the accumulation of P1 (Rpp1Ap and Rpp1Bp) in the cytoplasm	10745.6	YOL039W	YOL039W	10		1	78	78.1	9	102.33	150	393000000000	-0.346394	0.786547	3.34423	0.401255	2.16258	1.76132			2	78	78.1	8	170.03	35	393000000000	0.556558	1.47076	0.409365	1.10091	1.72685	0.625931
RPP2B	RPP2B_(Verified): Ribosomal protein P2 beta, a component of the ribosomal stalk, which is involved in the interaction between translational elongation factors and the ribosome: regulates the accumulation of P1 (Rpp1Ap and Rpp1Bp) in the cytoplasm	11049.9	YDR382W	YDR382W	8		1	92	92.1	8	103.51	60	98000000000	-0.122717	0.918456	1.4286	0.578348	1.26024	0.681887			2	92	92.1	7	163.68	23	98000000000	0.66567	1.58631	0.494379	1.11942	1.99297	0.873543
RPS0A	RPS0A_(Verified): Protein component of the small (40S) ribosomal subunit, nearly identical to Rps0Bp: required for maturation of 18S rRNA along with Rps0Bp: deletion of either RPS0 gene reduces growth rate, deletion of both genes is lethal	28081	YGR214W	YGR214W	12		1	83	83.1	11	105.89	96	594000000000	-0.0762352	0.94853	0.537209	0.735495	1.06759	0.3321			2	83	83.1	11	170.11	32	594000000000	-0.116614	0.92235	0.212121	0.863517	0.996416	0.132899
RPS0B	RPS0B_(Verified): Protein component of the small (40S) ribosomal subunit, nearly identical to Rps0Ap: required for maturation of 18S rRNA along with Rps0Ap: deletion of either RPS0 gene reduces growth rate, deletion of both genes is lethal	28019	YLR048W	YLR048W	12		1	83	83.2	11	99.8	93	551000000000	-0.129056	0.91443	0.545857	0.732527	1.06445	0.331926			2	83	83.2	11	162.5	35	551000000000	-0.141801	0.906387	0.277835	0.872191	1.00297	0.130782
RPS10A	RPS10A_(Verified): Protein component of the small (40S) ribosomal subunit: nearly identical to Rps10Bp and has similarity to rat ribosomal protein S10	13243.8	YOR293W	YOR293W	12		1	85	85.2	12	100.74	85	492000000000	0.111963	1.0807	1.11178	0.89491	1.31092	0.416015			2	85	85.2	11	173.79	32	492000000000	-0.189952	0.876635	3.18532	0.629993	1.00464	0.37465
RPS10B	RPS10B_(Verified): Protein component of the small (40S) ribosomal subunit: nearly identical to Rps10Ap and has similarity to rat ribosomal protein S10	13242.8	YMR230W	YMR230W	13		1	85	85.1	13	114.27	77	490000000000	0.12755	1.09244	1.12612	0.986555	1.33919	0.352635			2	85	85.1	12	182.5	34	490000000000	-0.208359	0.865521	3.09454	0.656027	1.00868	0.352653
RPS11B	RPS11B_(Verified): Protein component of the small (40S) ribosomal subunit: identical to Rps11Ap and has similarity to E. coli S17 and rat S11 ribosomal proteins	17862.6	YBR048W	YBR048W|YDR025W	16		1	72	72.1	16	140.51	130	854000000000	-0.0239879	0.98351	0.77174	0.824358	1.25308	0.428726			2	72	72.1	10	153.62	46	854000000000	-0.184934	0.879689	0.373509	0.720254	1.17673	0.456474
RPS12	RPS12_(Verified): Protein component of the small (40S) ribosomal subunit: has similarity to rat ribosomal protein S12	15471.4	YOR369C	YOR369C	11		1	79	79.1	11	100.13	160	848000000000	0.0732947	1.05212	0.677838	0.935416	1.25294	0.317524			2	79	79.1	10	182.94	47	848000000000	0.110517	1.07962	0.298778	0.934738	1.33559	0.400854
RPS13	RPS13_(Verified): Protein component of the small (40S) ribosomal subunit: has similarity to E. coli S15 and rat S13 ribosomal proteins	17028.6	YDR064W	YDR064W	13		1	70	70.1	12	107.55	124	488000000000	0.0885694	1.06332	1.27694	0.886405	1.25927	0.372869			2	70	70.1	10	183.77	36	488000000000	-0.109121	0.927153	0.647148	0.872922	1.04654	0.173619
RPS14B	RPS14B_(Verified): Ribosomal protein 59 of the small subunit, required for ribosome assembly and 20S pre-rRNA processing: mutations confer cryptopleurine resistance: nearly identical to Rps14Ap and similar to E. coli S11 and rat S14 ribosomal proteins	14706.5	YJL191W	YJL191W|YCR031C	12		1	74	74.1	9	80.79	138	425000000000	-0.328239	0.796508	0.382089	0.710436	1.03564	0.325202			2	74	74.1	11	204.48	48	425000000000	-0.393966	0.761034	159.739	0.605643	0.876582	0.270939
RPS15	RPS15_(Verified): Protein component of the small (40S) ribosomal subunit: has similarity to E. coli S19 and rat S15 ribosomal proteins	16001.6	YOL040C	YOL040C	9		1	103	103.1	8	56.61	132	632000000000	-0.141857	0.906352	0.758486	0.683814	1.11695	0.433133			2	103	103.1	8	146.29	50	632000000000	-0.202107	0.86928	0.340574	0.732391	1.03627	0.303876
RPS16B	RPS16B_(Verified): Protein component of the small (40S) ribosomal subunit: identical to Rps16Ap and has similarity to E. coli S9 and rat S16 ribosomal proteins	15847.2	YDL083C	YDL083C|YMR143W	17		1	54	54.1	16	134.44	195	808000000000	-0.0340089	0.976703	0.540319	0.787212	1.2514	0.46419			2	54	54.1	13	224.55	102	808000000000	-0.0671895	0.954496	0.430277	0.832896	1.07739	0.244494
RPS17B	RPS17B_(Verified): Ribosomal protein 51 (rp51) of the small (40s) subunit: nearly identical to Rps17Ap and has similarity to rat S17 ribosomal protein	15860.1	YDR447C	YDR447C|YML024W	19		1	39	39.1	17	144.13	294	1880000000000	0.166414	1.12227	0.508989	0.840206	1.30878	0.468573			2	39	39.1	15	259.76	95	1880000000000	-0.100618	0.932633	0.234476	0.865586	1.01546	0.14987
RPS18A	RPS18A_(Verified): Protein component of the small (40S) ribosomal subunit: nearly identical to Rps18Bp and has similarity to E. coli S13 and rat S18 ribosomal proteins	17094.3	YDR450W	YDR450W|YML026C	16		1	52	52.1	16	150.29	196	788000000000	-0.117568	0.92174	0.734529	0.747396	1.32979	0.582394			2	52	52.1	12	226.3	90	788000000000	-0.18156	0.881749	0.411065	0.534996	1.0549	0.519904
RPS19A	RPS19A_(Verified): Protein component of the small (40S) ribosomal subunit, required for assembly and maturation of pre-40 S particles: mutations in human RPS19 are associated with Diamond Blackfan anemia: nearly identical to Rps19Bp	15916.8	YOL121C	YOL121C|YNL302C	15		1	64	64.1	12	119.3	155	921000000000	-0.0568745	0.961345	0.441859	0.765398	1.14758	0.382184			2	64	64.1	13	204.81	64	921000000000	-0.105007	0.929801	0.182605	0.862861	1.02152	0.158656
RPS1A	RPS1A_(Verified): Ribosomal protein 10 (rp10) of the small (40S) subunit: nearly identical to Rps1Bp and has similarity to rat S3a ribosomal protein	30706	YLR441C	YLR441C	36		1	5	5.2	34	321.43	360	1870000000000	-0.20337	0.86852	52.1157	0.759533	1.03409	0.274559			2	5	5.2	22	402.91	173	1870000000000	-0.258514	0.835949	0.236835	0.715661	0.955064	0.239404
RPS1B	RPS1B_(Verified): Ribosomal protein 10 (rp10) of the small (40S) subunit: nearly identical to Rps1Ap and has similarity to rat S3a ribosomal protein	30719	YML063W	YML063W	38		1	5	5.1	35	321.01	349	1700000000000	-0.150547	0.900909	52.9248	0.770732	1.08425	0.313513			2	5	5.1	24	393.31	157	1700000000000	-0.253223	0.83902	0.298981	0.723966	1	0.276034
RPS2	RPS2_(Verified): Protein component of the small (40S) subunit, essential for control of translational accuracy: phosphorylation by C-terminal domain kinase I (CTDK-I) enhances translational accuracy: methylated on one or more arginine residues by Hmt1p	28627.6	YGL123W	YGL123W	14		1	59	59.1	13	116.85	269	1010000000000	-0.0820577	0.944709	1.2002	0.780315	1.12627	0.345958			2	59	59.1	13	259.63	131	1010000000000	0.0125671	1.00875	0.223859	0.91951	1.11555	0.196039
RPS20	RPS20_(Verified): Protein component of the small (40S) ribosomal subunit: overproduction suppresses mutations affecting RNA polymerase III-dependent transcription: has similarity to E. coli S10 and rat S20 ribosomal proteins	13906.8	YHL015W	YHL015W	11		1	76	76.1	11	93.46	227	932000000000	0.0790899	1.05635	0.739947	0.847738	1.38283	0.535092			2	76	76.1	9	169.43	75	932000000000	-0.198608	0.871391	0.219891	0.793509	0.986467	0.192958
RPS21A	RPS21A_(Verified): Protein component of the small (40S) ribosomal subunit: nearly identical to Rps21Bp and has similarity to rat S21 ribosomal protein	9802.7	YKR057W	YKR057W	8		1	119	119.1	7	57.62	94	1010000000000	0.097494	1.06991	0.65844	0.881386	1.28579	0.404405			2	119	119.1	6	106.06	21	1010000000000	0.0175635	1.01225	0.299497	0.906387	1.1811	0.274716
RPS21B	RPS21B_(Verified): Protein component of the small (40S) ribosomal subunit: nearly identical to Rps21Ap and has similarity to rat S21 ribosomal protein	9816.7	YJL136C	YJL136C	8		1	119	119.2	6	51.19	94	1010000000000	0.0763763	1.05437	0.667799	0.881386	1.26849	0.387101			2	119	119.2	6	103.75	21	1010000000000	0.0175635	1.01225	0.299497	0.906387	1.1811	0.274716
RPS22A	RPS22A_(Verified): Protein component of the small (40S) ribosomal subunit: nearly identical to Rps22Bp and has similarity to E. coli S8 and rat S15a ribosomal proteins	15299.5	YJL190C	YJL190C|YLR367W	11		1	95	95.1	11	91.88	86	481000000000	0.0701625	1.04983	0.531922	0.88517	1.45457	0.569401			2	95	95.1	7	98.89	23	481000000000	0.0410627	1.02887	0.844858	0.935806	1.10324	0.167431
RPS23A	RPS23A_(Verified): Ribosomal protein 28 (rp28) of the small (40S) ribosomal subunit, required for translational accuracy: nearly identical to Rps23Bp and similar to E. coli S12 and rat S23 ribosomal proteins: deletion of both RPS23A and RPS23B is lethal	16151.6	YGR118W	YGR118W|YPR132W	16		1	61	61.1	16	151.55	169	646000000000	-0.131937	0.912605	1.48775	0.812041	1.0932	0.281156			2	61	61.1	9	154.97	50	646000000000	-0.0461938	0.968488	0.262731	0.805556	1.11828	0.312726
RPS24B	RPS24B_(Verified): Protein component of the small (40S) ribosomal subunit: identical to Rps24Ap and has similarity to rat S24 ribosomal protein	15427.6	YIL069C	YIL069C|YER074W	18		1	42	42.1	15	131.37	260	1140000000000	-0.0538051	0.963392	0.841158	0.745673	1.22586	0.480185			2	42	42.1	17	314.17	99	1140000000000	-0.180641	0.882311	0.248006	0.78084	0.988349	0.207509
RPS25A	RPS25A_(Verified): Protein component of the small (40S) ribosomal subunit: nearly identical to Rps25Bp and has similarity to rat S25 ribosomal protein	13048.1	YGR027C	YGR027C	14		1	66	66.2	13	104.58	195	774000000000	0	1	0.729948	0.728126	1.34466	0.616535			2	66	66.2	10	187.39	90	774000000000	-0.156869	0.89697	0.309554	0.714959	1.09427	0.379311
RPS25B	RPS25B_(Verified): Protein component of the small (40S) ribosomal subunit: nearly identical to Rps25Ap and has similarity to rat S25 ribosomal protein	13018.1	YLR333C	YLR333C	14		1	66	66.1	13	104.67	184	588000000000	-0.0026423	0.99817	0.728495	0.761707	1.30135	0.539645			2	66	66.1	10	187.08	83	588000000000	-0.232314	0.851269	0.341379	0.709618	1.07204	0.362422
RPS26A	RPS26A_(Verified): Protein component of the small (40S) ribosomal subunit: nearly identical to Rps26Bp and has similarity to rat S26 ribosomal protein	13732.8	YGL189C	YGL189C	10		1	109	109.2	8	60.28	61	137000000000	-0.204508	0.867834	0.335113	0.561856	1.02689	0.465035			2	109	109.2	10	151.73	49	137000000000	-0.257283	0.836662	3.13113	0.744352	0.943652	0.1993
RPS26B	RPS26B_(Verified): Protein component of the small (40S) ribosomal subunit: nearly identical to Rps26Ap and has similarity to rat S26 ribosomal protein	13674.8	YER131W	YER131W	11		1	109	109.1	9	69.24	34	104000000000	-0.137436	0.909133	0.356397	0.833972	1.08209	0.248121			2	109	109.1	10	133.3	20	104000000000	-0.137684	0.908977	0.20522	0.690844	0.986674	0.29583
RPS27A	RPS27A_(Verified): Protein component of the small (40S) ribosomal subunit: nearly identical to Rps27Bp and has similarity to rat S27 ribosomal protein	9164.5	YKL156W	YKL156W|YHR021C	2		1	413	413.1	2	17.77	42	312000000000	0.385025	1.30588	0.54786	1.2021	1.56415	0.362051			2	413	413.1	2	48.96	14	312000000000	-0.00787077	0.994559	0.549682	0.770685	1.20888	0.438195
RPS28A	RPS28A_(Verified): Protein component of the small (40S) ribosomal subunit: nearly identical to Rps28Bp and has similarity to rat S28 ribosomal protein	7591.7	YOR167C	YOR167C|YLR264W	6		1	153	153.1	6	49.09	42	337000000000	0.0894401	1.06396	0.472449	0.848673	1.1852	0.336526			2	153	153.1	6	92.02	17	337000000000	1.14688	2.21435	1.01105	0.882283	2.58618	1.70389
RPS29A	RPS29A_(Verified): Protein component of the small (40S) ribosomal subunit: nearly identical to Rps29Bp and has similarity to rat S29 and E. coli S14 ribosomal proteins	7113	YLR388W	YLR388W	8		1	131	131.1	7	56.77	68	296000000000	0.0566424	1.04004	0.251122	0.880466	1.15737	0.276908			2	131	131.1	6	101.62	21	296000000000	-0.347456	0.785969	0.241957	0.751486	0.853893	0.102407
RPS29B	RPS29B_(Verified): Protein component of the small (40S) ribosomal subunit: nearly identical to Rps29Ap and has similarity to rat S29 and E. coli S14 ribosomal proteins	6955.8	YDL061C	YDL061C	5		1	189	189.1	4	26.75	50	112000000000	-0.393194	0.761442	0.427527	0.593686	0.934419	0.340733			2	189	189.1	5	83.1	16	112000000000	-0.234175	0.850171	0.479808	0.695703	0.958034	0.262331
RPS3	RPS3_(Verified): Protein component of the small (40S) ribosomal subunit, has apurinic/apyrimidinic (AP) endonuclease activity: essential for viability: has similarity to E. coli S3 and rat S3 ribosomal proteins	26559.3	YNL178W	YNL178W	22		1	22	22.1	19	169.83	222	671000000000	0.227238	1.17059	1.11324	0.928181	1.44143	0.513252			2	22	22.1	18	278.81	59	671000000000	-0.0724735	0.951006	0.28108	0.781537	1.09087	0.309332
RPS30A	RPS30A_(Verified): Protein component of the small (40S) ribosomal subunit: nearly identical to Rps30Bp and has similarity to rat S30 ribosomal protein	7118.4	YLR287C-A	YLR287C-A|YOR182C	8		1	142	142.1	6	50.95	76	33200000000	0.624547	1.54173	0.348443	1.29614	1.72605	0.429913			2	142	142.1	6	73.8	9	33200000000	-0.298109	0.813317	0.112123	0.791914	0.977408	0.185493
RPS31	RPS31_(Verified): Fusion protein that is cleaved to yield a ribosomal protein of the small (40S) subunit and ubiquitin: ubiquitin may facilitate assembly of the ribosomal protein into ribosomes: interacts genetically with translation factor eIF2B	17444	YLR167W	YLR167W|YLL039C	17		1	55	55.1	17	152.68	106	362000000000	-0.20795	0.865767	0.808462	0.65941	1.13079	0.471383			2	55	55.1	14	238.14	47	362000000000	-0.236182	0.848989	0.877625	0.679387	1.07276	0.393373
RPS4B	RPS4B_(Verified): Protein component of the small (40S) ribosomal subunit: identical to Rps4Ap and has similarity to rat S4 ribosomal protein	29466.7	YHR203C	YHR203C|YJR145C	31		1	10	10.1	30	260	320	1540000000000	-0.0349762	0.976048	1.88799	0.718973	1.24366	0.524683			2	10	10.1	28	483.06	123	1540000000000	-0.126564	0.91601	0.530229	0.727472	1.09799	0.370516
RPS5	RPS5_(Verified): Protein component of the small (40S) ribosomal subunit, the least basic of the non-acidic ribosomal proteins: phosphorylated in vivo: essential for viability: has similarity to E. coli S7 and rat S5 ribosomal proteins	25095.2	YJR123W	YJR123W	22		1	26	26.1	19	149.83	265	885000000000	0.119851	1.08662	1.30572	0.867834	1.68908	0.821241			2	26	26.1	20	352.3	85	885000000000	-0.210097	0.864479	0.250227	0.761155	0.944007	0.182852
RPS6B	RPS6B_(Verified): Protein component of the small (40S) ribosomal subunit: identical to Rps6Ap and has similarity to rat S6 ribosomal protein	27052.9	YBR181C	YBR181C|YPL090C	35		1	7	7.1	34	278.79	421	1860000000000	-0.0293938	0.979832	0.531629	0.760112	1.22195	0.461837			2	7	7.1	23	399.64	132	1860000000000	-0.109446	0.926944	0.489901	0.807319	1.23181	0.424492
RPS7A	RPS7A_(Verified): Protein component of the small (40S) ribosomal subunit, nearly identical to Rps7Bp: interacts with Kti11p: deletion causes hypersensitivity to zymocin: has similarity to rat S7 and Xenopus S8 ribosomal proteins	21621.8	YOR096W	YOR096W	19		1	21	21.2	19	161.69	210	1190000000000	-0.0565785	0.961542	0.394324	0.808444	1.09516	0.28672			2	21	21.2	15	270.42	98	1190000000000	-0.00506266	0.996497	0.336713	0.869878	1.15114	0.281259
RPS7B	RPS7B_(Verified): Protein component of the small (40S) ribosomal subunit, nearly identical to Rps7Ap: interacts with Kti11p: deletion causes hypersensitivity to zymocin: has similarity to rat S7 and Xenopus S8 ribosomal proteins	21633.9	YNL096C	YNL096C	22		1	21	21.1	22	192.84	222	793000000000	-0.166727	0.890861	1.06212	0.689129	1.09211	0.402982			2	21	21.1	18	336.38	93	793000000000	-0.0331962	0.977253	0.876612	0.851269	1.17323	0.32196
RPS8A	RPS8A_(Verified): Protein component of the small (40S) ribosomal subunit: identical to Rps8Bp and has similarity to rat S8 ribosomal protein	22603.4	YBL072C	YBL072C|YER102W	19		1	41	41.1	18	170.21	131	437000000000	-0.0519946	0.964602	1.49007	0.740851	1.31526	0.574408			2	41	41.1	11	200.51	51	437000000000	-0.237738	0.848074	0.323852	0.644309	1.06596	0.421652
RPS9A	RPS9A_(Verified): Protein component of the small (40S) ribosomal subunit: nearly identical to Rps9Bp and has similarity to E. coli S4 and rat S9 ribosomal proteins	23451.5	YPL081W	YPL081W	22		1	28	28.2	21	187.92	165	633000000000	-0.0654589	0.955641	0.481406	0.744553	1.34714	0.602585			2	28	28.2	16	260.21	73	633000000000	-0.0506261	0.965517	0.225487	0.838802	1.07846	0.239658
RPS9B	RPS9B_(Verified): Protein component of the small (40S) ribosomal subunit: nearly identical to Rps9Ap and has similarity to E. coli S4 and rat S9 ribosomal proteins	23251.3	YBR189W	YBR189W	22		1	28	28.1	21	181.7	171	657000000000	-0.0316772	0.978282	0.48357	0.757404	1.36255	0.605145			2	28	28.1	17	290.8	77	657000000000	-0.0506261	0.965517	0.236433	0.859143	1.08417	0.225023

## Sheet: elongation factors
Short Entry	entry_name	protein_mw	accession_number	accession_numbers	Unique Peptides Rep01 and Rep02	Rep01	Biological Replicate Number	groupNum	subgroupNum	numPepsUnique (Rep01)	scoreUnique (Rep 01)	numRatios (Rep01)	totalIntensity (Rep01)	log2 Minus Glucose/Plus Glucose (Rep 01)	linear (explog2) Minus Glucose/Plus Glucose (Rep 01)	stddev (linear) (Rep 01)	First Quartile (Linear) (Rep 01)	Third Quartile (linear) (Rep 01)	Interquartile Range (linear)		Rep02	Biological Replicate Number	groupNum	subgroupNum	numPepsUnique (Rep 02)	scoreUnique (Rep 02)	num Ratios (Rep 02)	totalIntensity (Rep 02)	log2_Minus Glucose/Plus Glucose (Rep 02)	linear Minus Glucose/Plus Glucose (explog2) (Rep 02)	stddev (linear) (Rep 02)	First Quartile (Linear) (Rep 02)	Third Quartile (linear) (Rep 02)	Interquartile Range (linear) (Rep 02)
EFT2	EFT2_(Verified): Elongation factor 2 (EF-2), also encoded by EFT1: catalyzes ribosomal translocation during protein synthesis: contains diphthamide, the unique posttranslationally modified histidine residue specifically ADP-ribosylated by diphtheria toxin	93743.9	YDR385W	YDR385W|YOR133W	13		1	112	112.1	10	91.18	9	1340000000	-3.20938	0.108113	0.0660406	0.105151	0.169748	0.0645964			2	112	112.1	7	89.18	6	1340000000	-2.32463	0.199626	0.112355	0.147683	0.302076	0.154394
TEF2	TEF2_(Verified): Translational elongation factor EF-1 alpha: also encoded by TEF1: functions in the binding reaction of aminoacyl-tRNA (AA-tRNA) to ribosomes	50431.1	YBR118W	YBR118W|YPR080W	16		1	67	67.1	8	81.02	17	10800000000	-1.50001	0.35355	6.21619	0.144632	0.542857	0.398225			2	67	67.1	15	224.1	18	10800000000	-1.38906	0.381814	0.175562	0.306168	0.465708	0.15954
TEF4	TEF4_(Verified): Translation elongation factor EF-1 gamma	46633.4	YKL081W	YKL081W|YPL048W	5		1	323	323.1	3	33.26	2	159000000	-0.261255	0.834362	0.114558	0.779171	0.893462	0.11429			2	323	323.1	5	52.26	4	159000000	-0.860631	0.550712	0.103992	0.482452	0.584864	0.102412
YEF3	YEF3_(Verified): Translational elongation factor 3, stimulates the binding of aminoacyl-tRNA (AA-tRNA) to ribosomes by releasing EF-1 alpha from the ribosomal complex: contains two ABC cassettes: binds and hydrolyses ATP	116798	YLR249W	YLR249W	18		1	73	73.1	13	149.07	7	2560000000	-4.26255	0.0521008	0.415585	0.0457319	0.137346	0.0916144			2	73	73.1	10	121.58	5	2560000000	-2.81665	0.14194	0.0277581	0.125109	0.148359	0.0232501

## Sheet: maturation factors
Short Entry	entry_name	protein_mw	accession_number	accession_numbers	Unique Peptides Rep01 and Rep02	Rep01	Biological Replicate Number	groupNum	subgroupNum	numPepsUnique (Rep01)	scoreUnique (Rep 01)	numRatios (Rep01)	totalIntensity (Rep01)	log2 Minus Glucose/Plus Glucose (Rep 01)	linear (explog2) Minus Glucose/Plus Glucose (Rep 01)	stddev (linear) (Rep 01)	First Quartile (Linear) (Rep 01)	Third Quartile (linear) (Rep 01)	Interquartile Range (linear)		Rep02	Biological Replicate Number	groupNum	subgroupNum	numPepsUnique (Rep 02)	scoreUnique (Rep 02)	num Ratios (Rep 02)	totalIntensity (Rep 02)	log2_Minus Glucose/Plus Glucose (Rep 02)	linear Minus Glucose/Plus Glucose (explog2) (Rep 02)	stddev (linear) (Rep 02)	First Quartile (Linear) (Rep 02)	Third Quartile (linear) (Rep 02)	Interquartile Range (linear) (Rep 02)
ARX1	ARX1_(Verified): Shuttling pre-60S factor: involved in the biogenesis of ribosomal large subunit biogenesis: interacts directly with Alb1: responsible for Tif6 recycling defects in absence of Rei1: associated with the ribosomal export complex	65724.8	YDR101C	YDR101C	16		1	87	87.1	6	63.03	6	1390000000	0.83825	1.78788	0.403558	1.41345	1.91592	0.502469			2	87	87.1	14	178.82	6	1390000000	0.339434	1.26526	0.157025	1.24563	1.30724	0.0616141
BMS1	BMS1_(Verified): GTPase required for synthesis of 40S ribosomal subunits and for processing the 35S pre-rRNA at sites A0, A1, and A2: interacts with Rcl1p, which stimulates its GTPase and U3 snoRNA binding activities: has similarity to Tsr1p	136014	YPL217C	YPL217C	19		1	65	65.1	12	135.18	6	3630000000	-1.47505	0.359722	0.575911	0.227826	0.420954	0.193129			2	65	65.1	15	198.83	15	3630000000	-1.2934	0.407989	0.466391	0.338174	0.50428	0.166106
CIC1	CIC1_(Verified): Essential protein that interacts with proteasome components and has a potential role in proteasome substrate specificity: also copurifies with 66S pre-ribosomal particles	42586	YHR052W	YHR052W	8		1	161	161.1	4	42.05	4	603000000	0.513602	1.42761	0.0686207	1.37101	1.48051	0.109501			2	161	161.1	7	92	6	603000000	0.302025	1.23287	0.303057	0.946097	1.37183	0.425732
DIP2	DIP2_(Verified): Nucleolar protein, specifically associated with the U3 snoRNA, part of the large ribonucleoprotein complex known as the small subunit (SSU) processome, required for 18S rRNA biogenesis, part of the active pre-rRNA processing complex	107129	YLR129W	YLR129W	23		1	62	62.1	14	142.88	8	2110000000	-1.859	0.275668	0.169426	0.259412	0.29795	0.0385386			2	62	62.1	17	198.66	19	2110000000	-1.48265	0.35783	0.113777	0.31069	0.428317	0.117626
EBP2	EBP2_(Verified): Essential protein required for the maturation of 25S rRNA and 60S ribosomal subunit assembly, localizes to the nucleolus: constituent of 66S pre-ribosomal particles	49604.4	YKL172W	YKL172W	12		1	118	118.1	7	79.94	2	821000000	0.506455	1.42056	0.424322	1.22609	1.64586	0.419765			2	118	118.1	9	107.06	8	821000000	0.136974	1.0996	0.176	0.930884	1.18046	0.249579
EMG1	EMG1_(Verified): Member of the alpha/beta knot fold methyltransferase superfamily: required for maturation of 18S rRNA and for 40S ribosome production: interacts with RNA and with S-adenosylmethionine: associates with spindle/microtubules: forms homodimers	28237.2	YLR186W	YLR186W	7		1	159	159.1	6	56.91	6	2630000000	-1.45875	0.363809	0.0518767	0.350104	0.376893	0.026789			2	159	159.1	6	87.58	9	2630000000	-1.35261	0.391583	1.70062	0.341207	0.454351	0.113144
ENP2	ENP2_(Verified): Essential nucleolar protein of unknown function: contains WD repeats, interacts with Mpp10p and Bfr2p, and has homology to Spb1p	82017.8	YGR145W	YGR145W	11		1	148	148.1	4	31.4	2	398000000	-2.66535	0.157634	0.0150002	0.15032	0.165303	0.0149833			2	148	148.1	7	73.37	3	398000000	-1.40888	0.376605	0.126834	0.32097	0.474392	0.153422
ERB1	ERB1_(Verified): Constituent of 66S pre-ribosomal particles, forms a complex with Nop7p and Ytm1p that is required for maturation of the large ribosomal subunit: required for maturation of the 25S and 5.8S ribosomal RNAs: homologous to mammalian Bop1	91915.1	YMR049C	YMR049C	15		1	97	97.1	12	111.94	9	560000000	0.867962	1.82508	0.80423	1.2645	2.30932	1.04482			2	97	97.1	7	97.05	6	560000000	0.356029	1.2799	0.822326	1.21435	1.3154	0.10105
FCF2	FCF2_(Verified): Essential nucleolar protein involved in the early steps of 35S rRNA processing: interacts with Faf1p: member of a transcriptionally co-regulated set of genes called the RRB regulon	25656.7	YLR051C	YLR051C	6		1	220	220.1	3	28.14	2	450000000	-1.40629	0.377282	0.0644784	0.346524	0.41077	0.0642459			2	220	220.1	5	69.45	6	450000000	-1.42459	0.372525	0.073536	0.324803	0.429353	0.104549
HAS1	HAS1_(Verified): ATP-dependent RNA helicase: localizes to both the nuclear periphery and nucleolus: highly enriched in nuclear pore complex fractions: constituent of 66S pre-ribosomal particles	57001.7	YMR290C	YMR290C	10		1	149	149.1	6	55.44	2	266000000	0.619456	1.5363	0.0674493	1.50295	1.57038	0.067433			2	149	149.1	6	69.23	3	266000000	0.240134	1.1811	0.239149	1.05381	1.3459	0.292095
HGH1	HGH1_(Verified): Nonessential protein of unknown function: predicted to be involved in ribosome biogenesis: green fluorescent protein (GFP)-fusion protein localizes to the cytoplasm: similar to mammalian BRP16 (Brain protein 16)	45410.1	YGR187C	YGR187C	4		1	585	585.1	2	21.93	2	1000000000	-0.162974	0.893182	0.11505	0.837618	0.952431	0.114813			2	585	585.1	4	39.87	4	1000000000	0.390304	1.31067	53.6848	1.09397	32.346	31.252
IMP4	IMP4_(Verified): Component of the SSU processome, which is required for pre-18S rRNA processing: interacts with Mpp10p: member of a superfamily of proteins that contain a sigma(70)-like motif and associate with RNAs	33565.6	YNL075W	YNL075W	7		1	178	178.1	3	40.23	2	249000000	-1.66852	0.314575	0.0926026	0.272077	0.363712	0.0916357			2	178	178.1	5	73.1	4	249000000	-1.80013	0.287149	0.0627942	0.236877	0.33577	0.0988937
KRR1	KRR1_(Verified): Essential nucleolar protein required for the synthesis of 18S rRNA and for the assembly of 40S ribosomal subunit	37386.7	YCL059C	YCL059C	8		1	176	176.1	3	29.76	2	214000000	-1.39423	0.380449	0.165512	0.30802	0.469909	0.161889			2	176	176.1	6	79.08	4	214000000	-1.39447	0.380385	0.0910158	0.344073	0.453268	0.109195
MAK16	MAK16_(Verified): Essential nuclear protein, constituent of 66S pre-ribosomal particles: required for maturation of 25S and 5.8S rRNAs: required for maintenance of M1 satellite double-stranded RNA of the L-A virus	36037.2	YAL025C	YAL025C	7		1	218	218.1	4	31.81	3	7540000000	0.202743	1.15088	0.223407	0.99701	1.27419	0.277184			2	218	218.1	4	50.24	3	7540000000	-0.0319052	0.978128	0.132343	0.849977	1	0.150023
MPP10	MPP10_(Verified): Component of the SSU processome and 90S preribosome, required for pre-18S rRNA processing, interacts with and controls the stability of Imp3p and Imp4p, essential for viability: similar to human Mpp10p	67008.4	YJR002W	YJR002W	14		1	94	94.1	11	126.06	5	598000000	-1.65976	0.316492	0.494997	0.207303	0.331106	0.123803			2	94	94.1	10	131.95	5	598000000	-1.57983	0.334522	0.0882585	0.308131	0.335083	0.0269519
MRT4	MRT4_(Verified): Protein involved in mRNA turnover and ribosome assembly, localizes to the nucleolus	27171.6	YKL009W	YKL009W	21		1	48	48.1	20	197.71	64	50400000000	0.649466	1.56859	4.38569	1.15304	1.99776	0.844711			2	48	48.1	14	210.04	31	50400000000	0.679872	1.602	0.518649	1.22228	1.79536	0.573081
NOC2	NOC2_(Verified): Protein that forms a nucleolar complex with Mak21p that binds to 90S and 66S pre-ribosomes, as well as a nuclear complex with Noc3p that binds to 66S pre-ribosomes: both complexes mediate intranuclear transport of ribosomal precursors	81885.1	YOR206W	YOR206W	13		1	135	135.1	6	51.13	3	520000000	-0.0621724	0.957821	0.205192	0.748128	1.00875	0.260617			2	135	135.1	8	86.74	6	520000000	0.449818	1.36587	10.5395	1.05432	1.7628	0.708477
NOG1	NOG1_(Verified): Putative GTPase that associates with free 60S ribosomal subunits in the nucleolus and is required for 60S ribosomal subunit biogenesis: constituent of 66S pre-ribosomal particles: member of the ODN family of nucleolar G-proteins	74808.2	YPL093W	YPL093W	24		1	49	49.1	14	143.21	13	3370000000	0.54318	1.45718	0.61549	1.00202	2.06029	1.05827			2	49	49.1	20	266.75	17	3370000000	-0.17366	0.886591	0.771098	0.787402	1.01641	0.229004
NOP1	NOP1_(Verified): Nucleolar protein, component of the small subunit processome complex, which is required for processing of pre-18S rRNA: has similarity to mammalian fibrillarin	34635.8	YDL014W	YDL014W	12		1	106	106.1	8	84.58	7	2240000000	-1.59512	0.330995	11.8444	0.23183	0.499272	0.267442			2	106	106.1	9	120.33	11	2240000000	-1.26098	0.417261	0.224396	0.378644	0.492496	0.113852
NOP14	NOP14_(Verified): Nucleolar protein, forms a complex with Noc4p that mediates maturation and nuclear export of 40S ribosomal subunits: also present in the small subunit processome complex, which is required for processing of pre-18S rRNA	94471.5	YDL148C	YDL148C	10		1	134	134.1	8	87.37	6	682000000	-1.2997	0.40621	0.150054	0.327648	0.494955	0.167306			2	134	134.1	7	99.57	7	682000000	-1.33953	0.39515	0.0632411	0.348639	0.40676	0.0581206
NOP16	NOP16_(Verified): Constituent of 66S pre-ribosomal particles, involved in 60S ribosomal subunit biogenesis	28766.9	YER002W	YER002W	7		1	215	215.1	4	35.19	5	661000000	0.407118	1.32603	0.501412	1.18996	1.86629	0.676334			2	215	215.1	5	55.15	3	661000000	0.174302	1.12842	0.0656858	1.09381	1.17401	0.0801982
NOP56	NOP56_(Verified): Essential evolutionarily-conserved nucleolar protein component of the box C/D snoRNP complexes that direct 2'-O-methylation of pre-rRNA during its maturation: overexpression causes spindle orientation defects	57091.3	YLR197W	YLR197W	20		1	56	56.1	13	138.69	11	2470000000	-1.79048	0.289076	0.501285	0.219426	0.418671	0.199245			2	56	56.1	17	252.73	18	2470000000	-1.38843	0.381981	0.113656	0.316492	0.45691	0.140419
NOP58	NOP58_(Verified): Protein involved in pre-rRNA processing, 18S rRNA synthesis, and snoRNA synthesis: component of the small subunit processome complex, which is required for processing of pre-18S rRNA	57012.2	YOR310C	YOR310C	9		1	56	56.2	5	55.69	4	989000000	-1.91538	0.265103	0.252611	0.255929	0.363378	0.107448			2	56	56.2	9	128.06	7	989000000	-1.41161	0.375892	0.311635	0.276391	0.706847	0.430456
NOP7	NOP7_(Verified): Component of several different pre-ribosomal particles: forms a complex with Ytm1p and Erb1p that is required for maturation of the large ribosomal subunit: required for exit from G<sub>0</sub> and the initiation of cell proliferation	70104.1	YGR103W	YGR103W	11		1	108	108.1	6	61.12	4	919000000	0.388849	1.30935	0.24686	1.14706	1.49978	0.352723			2	108	108.1	9	138.82	12	919000000	0.00782818	1.00544	0.465714	0.778887	1.30906	0.530171
NSA1	NSA1_(Verified): Constituent of 66S pre-ribosomal particles, involved in 60S ribosomal subunit biogenesis	52076.7	YGL111W	YGL111W	12		1	110	110.1	5	47.64	2	490000000	1.3366	2.52555	0.318598	2.37156	2.68953	0.317968			2	110	110.1	10	142.95	4	490000000	0.480383	1.39511	0.328307	1.22611	1.59547	0.369364
NSA2	NSA2_(Verified): Protein constituent of 66S pre-ribosomal particles, contributes to processing of the 27S pre-rRNA	29779.1	YER126C	YER126C|YPR047W	7		1	281	281.1	4	34.09	3	278000000	0.0947603	1.06789	0.50477	0.306652	1.14657	0.839921			2	281	281.1	5	62.94	2	278000000	-0.0351957	0.975899	0.137813	0.916676	1.05449	0.137813
REI1	REI1_(Verified): Cytoplasmic pre-60S factor: required for the correct recycling of shuttling factors Alb1, Arx1 and Tif6 at the end of the ribosomal large subunit biogenesis: involved in bud growth in the mitotic signaling network	48391.4	YBR267W	YBR267W	4		1	357	357.1	3	26.5	5	440000000	1.03388	2.04752	0.541672	1.05233	2.12661	1.07428			2	357	357.1	3	47.08	5	440000000	0.548749	1.46282	0.447854	1.25372	1.56205	0.308336
RLP24	RLP24_(Verified): Essential protein with similarity to Rpl24Ap and Rpl24Bp, associated with pre-60S ribosomal subunits and required for ribosomal large subunit biogenesis	24260.3	YLR009W	YLR009W	7		1	229	229.1	6	50.75	6	584000000	-0.545503	0.685153	0.249494	0.658101	0.850101	0.192			2	229	229.1	2	20.14	2	584000000	-0.62206	0.649743	0.0499988	0.626664	0.676663	0.0499988
RLP7	RLP7_(Verified): Nucleolar protein with similarity to large ribosomal subunit L7 proteins: constituent of 66S pre-ribosomal particles: plays an essential role in processing of precursors to the large ribosomal subunit RNAs	36672.5	YNL002C	YNL002C	5		1	314	314.1	4	37.38	3	561000000	0.109973	1.07921	0.35076	1.01051	1.3734	0.362895			2	314	314.1	3	38.32	2	561000000	0.228966	1.17199	0.0691847	1.13944	1.20863	0.0691847
ROK1	ROK1_(Verified): ATP-dependent RNA helicase of the DEAD box family: required for 18S rRNA synthesis	64165	YGL171W	YGL171W	14		1	113	113.1	6	65.31	5	3560000000	-1.65782	0.316917	0.135931	0.264563	0.368401	0.103838			2	113	113.1	11	113.88	5	3560000000	-1.67848	0.312411	0.33187	0.27909	0.327209	0.048119
RPF2	RPF2_(Verified): Essential protein involved in the processing of pre-rRNA and the assembly of the 60S ribosomal subunit: interacts with ribosomal protein L11: localizes predominantly to the nucleolus: constituent of 66S pre-ribosomal particles	39740.1	YKR081C	YKR081C	9		1	151	151.1	5	47.82	4	234000000	-0.870855	0.546823	0.363568	0.128285	0.81311	0.684825			2	151	151.1	5	76.24	4	234000000	-0.988769	0.503908	0.294202	0.294223	0.837607	0.543384
RRP17	RRP17_(Uncharacterized): Component of the pre-60S pre-ribosomal particle: required for cell viability under standard (aerobic) conditions but not under anaerobic conditions	27973.9	YDR412W	YDR412W	2		1	1989	1989.1	2	14.82	2	69200000000	-0.0128756	0.991115	0.0528457	0.965053	1.01788	0.052827			2	1989	1989.1	1	8.04	2	69200000000	0.0326379	1.02288	0.0249344	1.01072	1.03565	0.0249344
RRP5	RRP5_(Verified): RNA binding protein with preference for single stranded tracts of U's involved in synthesis of both 18S and 5.8S rRNAs: component of both the ribosomal small subunit (SSU) processosome and the 90S preribosome	193884	YMR229C	YMR229C	36		1	19	19.1	19	191.68	8	41300000000	-1.26761	0.415349	0.38364	0.31598	0.622006	0.306026			2	19	19.1	23	311.73	14	41300000000	-1.50577	0.352141	0.176108	0.317711	0.366165	0.048454
RRP9	RRP9_(Verified): Protein involved in pre-rRNA processing, associated with U3 snRNP: component of small ribosomal subunit (SSU) processosome: ortholog of the human U3-55k protein	65331.1	YPR137W	YPR137W	15		1	82	82.1	6	64.79	3	1940000000	-1.24366	0.422299	0.0457481	0.373309	0.426721	0.0534112			2	82	82.1	14	200.41	15	1940000000	-1.40039	0.378828	0.153413	0.336633	0.451928	0.115294
RRT14	RRT14_(Uncharacterized): Putative protein of unknown function: identified in a screen for mutants with decreased levels of rDNA transcription: green fluorescent protein (GFP)-fusion protein localizes to the nucleolus: predicted to be involved in ribosome biogenesis	23901.8	YIL127C	YIL127C	4		1	257	257.1	1	9.27	2	175000000	-1.54416	0.342896	0.00575429	0.340031	0.345785	0.00575409			2	257	257.1	4	65.78	3	175000000	-1.12244	0.459318	0.125779	0.36304	0.515322	0.152282
SAS10	SAS10_(Verified): Essential subunit of U3-containing Small Subunit (SSU) processome complex involved in production of 18S rRNA and assembly of small ribosomal subunit: disrupts silencing when overproduced	70315.2	YDL153C	YDL153C	13		1	104	104.1	5	48.23	3	646000000	-1.82353	0.28253	0.13192	0.182522	0.352994	0.170472			2	104	104.1	11	141.18	10	646000000	-1.56095	0.338929	0.0840717	0.31343	0.36233	0.0489005
UTP11	UTP11_(Verified): Subunit of U3-containing Small Subunit (SSU) processome complex involved in production of 18S rRNA and assembly of small ribosomal subunit	29734.6	YKL099C	YKL099C	8		1	199	199.1	5	52.31	4	374000000	-1.20518	0.433717	0.427607	0.212618	0.644021	0.431404			2	199	199.1	4	38.98	3	374000000	-0.827562	0.563481	0.0736758	0.517475	0.607703	0.0902282
UTP20	UTP20_(Verified): Component of the small-subunit (SSU) processome, which is involved in the biogenesis of the 18S rRNA	288639	YBL004W	YBL004W|YKL006C-A	23		1	63	63.1	12	116.46	2	4970000000	-1.18068	0.441144	0.0693204	0.40794	0.477049	0.0691087			2	63	63.1	16	203.76	14	4970000000	-1.20515	0.433725	0.108074	0.341638	0.462312	0.120675
UTP21	UTP21_(Verified): Subunit of U3-containing 90S preribosome and Small Subunit (SSU) processome complexes involved in production of 18S rRNA and assembly of small ribosomal subunit: synthetic defect with STI1 Hsp90 cochaperone: human homolog linked to glaucoma	105272	YLR409C	YLR409C	10		1	136	136.1	5	48.64	2	1300000000	1.79101	3.46056	13.4053	1.23321	9.71084	8.47763			2	136	136.1	9	120.29	10	1300000000	-1.50899	0.351356	0.0637932	0.293914	0.404904	0.11099
UTP6	UTP6_(Verified): Nucleolar protein, component of the small subunit (SSU) processome containing the U3 snoRNA that is involved in processing of pre-18S rRNA	52702.7	YDR449C	YDR449C	10		1	150	150.1	4	34.31	2	417000000	-0.2338	0.850392	0.11465	0.795117	0.909509	0.114391			2	150	150.1	7	83.8	4	417000000	-1.41492	0.375031	10.7003	0.294388	6.60751	6.31312
UTP7	UTP7_(Verified): Nucleolar protein, component of the small subunit (SSU) processome containing the U3 snoRNA that is involved in processing of pre-18S rRNA	62429.6	YER082C	YER082C	15		1	90	90.1	6	60.58	7	1220000000	-2.03981	0.243195	0.285454	0.199122	0.299802	0.100681			2	90	90.1	13	162.8	12	1220000000	-1.53147	0.345925	0.0723748	0.317362	0.383381	0.0660193
UTP8	UTP8_(Verified): Nucleolar protein required for export of tRNAs from the nucleus: also copurifies with the small subunit (SSU) processome containing the U3 snoRNA that is involved in processing of pre-18S rRNA	80741.1	YGR128C	YGR128C	13		1	91	91.1	7	78.56	2	642000000	-0.581061	0.668472	0.947276	0.376554	1.1867	0.810142			2	91	91.1	9	134.33	9	642000000	-1.6299	0.32311	0.042764	0.318117	0.335949	0.0178317
UTP9	UTP9_(Verified): Nucleolar protein, component of the small subunit (SSU) processome containing the U3 snoRNA that is involved in processing of pre-18S rRNA	65612.6	YHR196W	YHR196W	8		1	174	174.1	3	26.56	2	326000000	-1.29129	0.408587	0.0220626	0.397708	0.419763	0.0220546			2	174	174.1	7	86.53	7	326000000	-1.34213	0.394437	0.255261	0.304382	0.484871	0.18049
YTM1	YTM1_(Verified): Constituent of 66S pre-ribosomal particles, forms a complex with Nop7p and Erb1p that is required for maturation of the large ribosomal subunit: has seven C-terminal WD repeats	51498.9	YOR272W	YOR272W	4		1	459	459.1	3	28.32	2	2120000000	1.27441	2.419	0.194856	2.32361	2.51831	0.194698			2	459	459.1	3	31.54	4	2120000000	0.541023	1.455	0.364557	1.39151	1.6357	0.244185

## Sheet: initiation factor
Short Entry	entry_name	protein_mw	accession_number	accession_numbers	Unique Peptides Rep01 and Rep02	Rep01	Biological Replicate Number	groupNum	subgroupNum	numPepsUnique (Rep01)	scoreUnique (Rep 01)	numRatios (Rep01)	totalIntensity (Rep01)	log2 Minus Glucose/Plus Glucose (Rep 01)	linear (explog2) Minus Glucose/Plus Glucose (Rep 01)	stddev (linear) (Rep 01)	First Quartile (Linear) (Rep 01)	Third Quartile (linear) (Rep 01)	Interquartile Range (linear)		Rep02	Biological Replicate Number	groupNum	subgroupNum	numPepsUnique (Rep 02)	scoreUnique (Rep 02)	num Ratios (Rep 02)	totalIntensity (Rep 02)	log2_Minus Glucose/Plus Glucose (Rep 02)	linear Minus Glucose/Plus Glucose (explog2) (Rep 02)	stddev (linear) (Rep 02)	First Quartile (Linear) (Rep 02)	Third Quartile (linear) (Rep 02)	Interquartile Range (linear) (Rep 02)
FUN12	FUN12_(Verified): GTPase, required for general translation initiation by promoting Met-tRNAiMet binding to ribosomes and ribosomal subunit joining: homolog of bacterial IF2	119224	YAL035W	YAL035W	8		1	246	246.1	8	64.92	4	71500000000	-0.382734	0.766983	0.252319	0.562882	0.965053	0.402171			2	246	246.1	3	23.99	2	71500000000	0.0326379	1.02288	0.0249344	1.01072	1.03565	0.0249344

## Sheet: novel proteins
Short Entry	entry_name	protein_mw	accession_number	accession_numbers	Unique Peptides Rep01 and Rep02	Rep01	Biological Replicate Number	groupNum	subgroupNum	numPepsUnique (Rep01)	scoreUnique (Rep 01)	numRatios (Rep01)	totalIntensity (Rep01)	log2 Minus Glucose/Plus Glucose (Rep 01)	linear (explog2) Minus Glucose/Plus Glucose (Rep 01)	stddev (linear) (Rep 01)	First Quartile (Linear) (Rep 01)	Third Quartile (linear) (Rep 01)	Interquartile Range (linear)		Rep02	Biological Replicate Number	groupNum	subgroupNum	numPepsUnique (Rep 02)	scoreUnique (Rep 02)	num Ratios (Rep 02)	totalIntensity (Rep 02)	log2_Minus Glucose/Plus Glucose (Rep 02)	linear Minus Glucose/Plus Glucose (explog2) (Rep 02)	stddev (linear) (Rep 02)	First Quartile (Linear) (Rep 02)	Third Quartile (linear) (Rep 02)	Interquartile Range (linear) (Rep 02)
IRC10	IRC10_(Verified): Putative protein of unknown function: null mutant displays increased levels of spontaneous Rad52p foci	68258.7	YOL015W	YOL015W	4		1	647	647.1	3	25.13	3	891000000	-0.202077	0.869298	0.0477925	0.832576	0.891059	0.0584831			2	647	647.1	2	17.67	3	891000000	0.19564	1.14523	0.047427	1.12468	1.18201	0.0573251
KRE33	KRE33_(Verified): Essential protein of unknown function: heterozygous mutant shows haploinsufficiency in K1 killer toxin resistance	124495	YNL132W	YNL132W	21		1	58	58.1	11	106.32	10	2910000000	-1.21718	0.430123	0.301545	0.280037	0.687678	0.407642			2	58	58.1	17	247.89	20	2910000000	-1.30458	0.40484	0.0738099	0.364506	0.443897	0.079391
LSO2	YGR169C-A_(Uncharacterized): Putative protein of unknown function	11503.9	YGR169C-A	YGR169C-A	5		1	187	187.1	4	47.25	4	1780000000	2.15127	4.44218	116.187	4.06734	12.9165	8.84916			2	187	187.1	4	80.61	5	1780000000	0.983441	1.97718	0.250494	1.77253	2.09799	0.325459
PHM8	PHM8_(Verified): Protein of unknown function, expression is induced by low phosphate levels and by inactivation of Pho85p	37889.4	YER037W	YER037W	2		1	1971	1971.1	1	6.48	2	8700000000	0.126012	1.09127	0.0344558	1.07418	1.10864	0.0344515			2	1971	1971.1	2	16.71	2	8700000000	0.588516	1.5037	1.01201	1.30653	2.31853	1.01201
RRG7	RRG7_(Verified): Protein of unknown function: green fluorescent protein (GFP)-fusion protein localizes to the mitochondrion: deletion confers sensitivity to 4-(N-(S-glutathionylacetyl)amino) phenylarsenoxide (GSAO): YOR305W is not an essential gene	28194.2	YOR305W	YOR305W	3		1	1214	1214.1	2	13.48	2	2390000000	0.197388	1.14662	0.195547	1.05333	1.24817	0.194845			2	1214	1214.1	2	17.97	2	2390000000	-0.0550818	0.96254	0.0340065	0.946137	0.980144	0.0340065
SDD3	YOL098C_(Uncharacterized): Putative metalloprotease	119360	YOL098C	YOL098C	3		1	1280	1280.1	1	5.83	3	747000000	2.50264	5.66723	5.33787	1.38828	8.69635	7.30807			2	1280	1280.1	3	23.96	2	747000000	2.78496	6.89216	12.8306	8.14925	20.9799	12.8306
VPS13	VPS13_(Verified): Protein of unknown function: heterooligomeric or homooligomeric complex: peripherally associated with membranes: homologous to human COH1: involved in sporulation, vacuolar protein sorting and protein-Golgi retention	372048	YLL040C	YLL040C	11		1	173	173.1	10	93.01	2	14000000000	-0.0792386	0.946557	0.236954	0.836258	1.0714	0.235147			2	173	173.1	3	23.57	3	14000000000	0.0122958	1.00856	0.0507703	0.977532	1.03971	0.0621806
YAR009C	YAR009C_(transposable_element_gene): Retrotransposon TYA Gag and TYB Pol genes: in YARCTY1-1 TYB is mutant and probably non-functional	137357	YAR009C	YAR009C	12		1	13	13.9	7	52.88	5	69700000000	-0.0897629	0.939677	0.31892	0.803195	1.04537	0.242173			2	13	13.9	8	84.56	5	69700000000	-0.00252661	0.99825	0.187152	0.853018	1.04812	0.195101
YDL144C	YDL144C_(Uncharacterized): Putative protein of unknown function: green fluorescent protein (GFP)-fusion protein localizes to the cytoplasm and nucleus: YDL144C is not an essential gene.	40029.2	YDL144C	YDL144C	2		1	1600	1600.1	1	6.48	2	8700000000	0.126012	1.09127	0.0344558	1.07418	1.10864	0.0344515			2	1600	1600.1	2	19.88	2	8700000000	0.588516	1.5037	1.01201	1.30653	2.31853	1.01201
YER064C	YER064C_(Uncharacterized): Non-essential nuclear protein: null mutation has global effects on transcription	56805.5	YER064C	YER064C	2		1	1368	1368.1	2	17.88	8	172000000000	-0.07227	0.95114	0.183535	0.857496	1.01981	0.162316			2	1368	1368.1	1	11.34	5	172000000000	-0.233797	0.850394	0.440191	0.84077	1.13195	0.291184
YGL117W	YGL117W_(Uncharacterized): Putative protein of unknown function	30983	YGL117W	YGL117W	3		1	910	910.1	2	19.2	2	9330000000	0.126012	1.09127	0.0344558	1.07418	1.10864	0.0344515			2	910	910.1	2	17.38	2	9330000000	0.588516	1.5037	1.01201	1.30653	2.31853	1.01201
YGR045C	YGR045C_(Dubious): Dubious open reading frame unlikely to encode a protein, based on available experimental and comparative sequence data	14377.5	YGR045C	YGR045C	2		1	1677	1677.1	1	6.49	8	175000000000	-0.07227	0.95114	0.183535	0.857496	1.01981	0.162316			2	1677	1677.1	2	19.11	6	175000000000	-0.0274907	0.981125	1.64846	0.843176	1.72459	0.881414
YLF2	YLF2_(Verified): Protein of unknown function, has weak similarity to E. coli GTP-binding protein gtp1: the authentic, non-tagged protein is detected in highly purified mitochondria in high-throughput studies	47920.1	YHL014C	YHL014C	4		1	967	967.1	3	19.32	2	8970000000	0.126012	1.09127	0.0344558	1.07418	1.10864	0.0344515			2	967	967.1	2	16.07	3	8970000000	-0.100124	0.932953	0.924497	0.866739	1.87874	1.01201
YLR419W	YLR419W_(Uncharacterized): Putative helicase with limited sequence similarity to human Rb protein: the authentic, non-tagged protein is detected in highly purified mitochondria in high-throughput studies: YLR419W is not an essential gene	172450	YLR419W	YLR419W	20		1	80	80.1	7	56.37	2	28000000000	0.558959	1.47321	0.434293	1.27392	1.70367	0.429746			2	80	80.1	16	177.86	7	28000000000	-2.79229	0.144357	0.310736	0.110556	0.23383	0.123273
YML002W	YML002W_(Uncharacterized): Putative protein of unknown function: expression induced by heat and by calcium shortage	85227.9	YML002W	YML002W	3		1	1613	1613.1	2	11.51	3	36000000000	-0.101969	0.931761	4.45907	0.861893	3.10137	2.23948			2	1613	1613.1	2	13.4	2	36000000000	0.640208	1.55855	0.592475	1.37113	1.96361	0.592475
YMR084W	YMR084W_(Uncharacterized): Putative protein of unknown function: YMR084W and adjacent ORF YMR085W are merged in related strains	29671.1	YMR084W	YMR084W	3		1	1181	1181.1	3	21.76	6	132000000000	-0.252641	0.839359	0.215708	0.747674	1.08571	0.338032			2	1181	1181.1	1	10.75	6	132000000000	-0.0330639	0.977342	0.409337	0.875766	1.16476	0.288999
YMR114C	YMR114C_(Verified): Protein of unknown function: may interact with ribosomes, based on co-purification experiments: green fluorescent protein (GFP)-fusion protein localizes to the nucleus and cytoplasm: YMR114C is not an essential gene	45427.4	YMR114C	YMR114C	4		1	651	651.1	2	15.46	3	69300000000	-0.0897629	0.939677	0.149412	0.804679	0.991115	0.186436			2	651	651.1	3	26.5	2	69300000000	0.0326379	1.02288	0.0249344	1.01072	1.03565	0.0249344
YNL010W	YNL010W_(Uncharacterized): Putative protein of unknown function with similarity to phosphoserine phosphatases: green fluorescent protein (GFP)-fusion protein localizes to the cytoplasm and nucleus: homozygous diploid mutant shows an increase in glycogen accumulation	27708.2	YNL010W	YNL010W	3		1	1282	1282.1	3	21.61	3	74400000000	0.0276563	1.01935	0.0449641	0.978705	1.03228	0.0535743			2	1282	1282.1	2	16.99	3	74400000000	-0.00252661	0.99825	0.0799652	0.928696	1.02318	0.0944882
YNL019C	YNL019C_(Uncharacterized): Putative protein of unknown function	32395.6	YNL019C	YNL019C	2		1	1886	1886.1	2	12.45	3	2600000000	-0.047474	0.967629	0.560562	0.15015	1.14662	0.996471			2	1886	1886.1	1	10.64	2	2600000000	-0.0550818	0.96254	0.0340065	0.946137	0.980144	0.0340065
YNL095C	YNL095C_(Uncharacterized): Putative protein of unknown function predicted to contain a transmembrane domain: YNL095C is not an essential gene	73471.7	YNL095C	YNL095C	2		1	1734	1734.1	1	6.87	2	69100000000	-0.0128756	0.991115	0.0528457	0.965053	1.01788	0.052827			2	1734	1734.1	2	18.14	2	69100000000	0.0326379	1.02288	0.0249344	1.01072	1.03565	0.0249344
YNL122C	YNL122C_(Uncharacterized): Putative protein of unknown function: green fluorescent protein (GFP)-fusion protein localizes to mitochondria: YNL122C is not an essential gene	13243.3	YNL122C	YNL122C	2		1	1387	1387.1	1	6.87	2	69100000000	-0.0128756	0.991115	0.0528457	0.965053	1.01788	0.052827			2	1387	1387.1	2	21.96	2	69100000000	0.0326379	1.02288	0.0249344	1.01072	1.03565	0.0249344
YNL144C	YNL144C_(Uncharacterized): Putative protein of unknown function: the authentic, non-tagged protein is detected in highly purified mitochondria in high-throughput studies: YNL144C is not an essential gene	87466.4	YNL144C	YNL144C	2		1	1788	1788.1	2	12.36	9	63900000000	-0.157815	0.896382	0.258501	0.876206	0.911371	0.0351654			2	1788	1788.1	1	8.41	2	63900000000	-0.356117	0.781264	0.029132	0.767241	0.796373	0.029132
YOL087C	YOL087C_(Uncharacterized): Putative protein of unknown function: green fluorescent protein (GFP)-fusion protein localizes to the cytoplasm: deletion mutant is sensitive to various chemicals including phenanthroline, sanguinarine, and nordihydroguaiaretic acid	126122	YOL087C	YOL087C	2		1	1765	1765.1	1	7.46	5	187000000000	0.0943274	1.06757	0.0923868	1.01282	1.08325	0.0704312			2	1765	1765.1	2	17.95	4	187000000000	0.174605	1.12866	0.290293	1.00919	1.31146	0.302275
YOR287C	YOR287C_(Uncharacterized): Putative protein of unknown function: may play a role in the ribosome and rRNA biosynthesis based on expression profiles and mutant phenotype	38759.8	YOR287C	YOR287C	4		1	1008	1008.1	3	19.41	3	104000000000	0.0901557	1.06449	0.0171141	1.05339	1.07435	0.0209625			2	1008	1008.1	1	7.26	2	104000000000	-0.0335111	0.97704	0.0310271	0.962019	0.993046	0.0310271
YPL009C	YPL009C_(Verified): Protein of unknown function: may interact with ribosomes, based on co-purification experiments: green fluorescent protein (GFP)-fusion protein localizes to the cytoplasm: YPL009C is not an essential gene	119466	YPL009C	YPL009C	6		1	324	324.1	4	34.57	8	254000000000	-0.07227	0.95114	0.183535	0.857496	1.01981	0.162316			2	324	324.1	3	27.2	5	254000000000	-0.233797	0.850394	0.440191	0.84077	1.13195	0.291184
YPL068C	YPL068C_(Uncharacterized): Protein of unknown function: green fluorescent protein (GFP)-fusion protein localizes to the nucleus and is induced in response to the DNA-damaging agent MMS	33150.5	YPL068C	YPL068C	3		1	776	776.1	2	16.34	2	69800000000	-0.0128756	0.991115	0.0528457	0.965053	1.01788	0.052827			2	776	776.1	2	23.36	2	69800000000	0.0326379	1.02288	0.0249344	1.01072	1.03565	0.0249344
YPR117W	YPR117W_(Uncharacterized): Putative protein of unknown function	286856	YPR117W	YPR117W	7		1	266	266.1	4	34.41	2	37300000000	-0.214419	0.861893	0.067248	0.828949	0.896146	0.067197			2	266	266.1	5	47.19	2	37300000000	0.905411	1.87308	1.09454	1.62216	2.7167	1.09454

## Sheet: all other proteins
Short Entry	entry_name	protein_mw	accession_number	accession_numbers	Unique Peptides Rep01 and Rep02	Rep01	Biological Replicate Number	groupNum	subgroupNum	numPepsUnique (Rep01)	scoreUnique (Rep 01)	numRatios (Rep01)	totalIntensity (Rep01)	log2 Minus Glucose/Plus Glucose (Rep 01)	linear (explog2) Minus Glucose/Plus Glucose (Rep 01)	stddev (linear) (Rep 01)	First Quartile (Linear) (Rep 01)	Third Quartile (linear) (Rep 01)	Interquartile Range (linear)		Rep02	Biological Replicate Number	groupNum	subgroupNum	numPepsUnique (Rep 02)	scoreUnique (Rep 02)	num Ratios (Rep 02)	totalIntensity (Rep 02)	log2_Minus Glucose/Plus Glucose (Rep 02)	linear Minus Glucose/Plus Glucose (explog2) (Rep 02)	stddev (linear) (Rep 02)	First Quartile (Linear) (Rep 02)	Third Quartile (linear) (Rep 02)	Interquartile Range (linear) (Rep 02)
AAC3	AAC3_(Verified): Mitochondrial inner membrane ADP/ATP translocator, exchanges cytosolic ADP for mitochondrially synthesized ATP: expressed under anaerobic conditions: similar to Pet9p and Aac1p: has roles in maintenance of viability and in respiration	33570.5	YBR085W	YBR085W	4		1	124	124.2	3	23.88	7	755000000	0.604013	1.51994	0.165196	1.49369	1.66989	0.176199			2	124	124.2	3	39.24	3	755000000	0.487043	1.40157	0.289858	1.2489	1.6028	0.353893
ACS2	ACS2_(Verified): Acetyl-coA synthetase isoform which, along with Acs1p, is the nuclear source of acetyl-coA for histone acetylation: mutants affect global transcription: required for growth on glucose: expressed under anaerobic conditions	78049	YLR153C	YLR153C	4		1	543	543.1	4	36.23	2	288000000	-1.90126	0.267709	0.0239015	0.256037	0.279914	0.0238778			2	543	543.1	2	21.77	2	288000000	-1.87045	0.273487	0.0488588	0.253388	0.302247	0.0488588
ADH1	ADH1_(Verified): Alcohol dehydrogenase, fermentative isozyme active as homo- or heterotetramers: required for the reduction of acetaldehyde to ethanol, the last step in the glycolytic pathway	37304.9	YOL086C	YOL086C	9		1	138	138.1	7	73.27	4	2010000000	-1.5388	0.344173	0.0184025	0.32671	0.360349	0.0336393			2	138	138.1	7	97.5	8	2010000000	-1.17378	0.443258	1.37082	0.306868	0.801534	0.494666
ADH2	ADH2_(Verified): Glucose-repressible alcohol dehydrogenase II, catalyzes the conversion of ethanol to acetaldehyde: involved in the production of certain carboxylate esters: regulated by ADR1	37187.7	YMR303C	YMR303C	6		1	138	138.2	4	29.93	4	1320000000	-1.5388	0.344173	0.0184025	0.32671	0.360349	0.0336393			2	138	138.2	4	48.59	3	1320000000	-0.908311	0.532808	0.218626	0.366975	0.631953	0.264979
AI2	AI2_(Verified): Reverse transcriptase required for splicing of the COX1 pre-mRNA, encoded by a mobile group II intron within the mitochondrial COX1 gene	99204.9	Q0055	Q0055	6		1	340	340.1	4	30.6	5	36100000000	0.765389	1.69983	0.61953	0.931761	2.00607	1.07431			2	340	340.1	4	34.18	2	36100000000	0.197366	1.1466	0.0741021	1.11194	1.18605	0.0741021
AIM3	AIM3_(Verified): Protein interacting with Rvs167p: null mutant is viable and displays elevated frequency of mitochondrial genome loss	103918	YBR108W	YBR108W	2		1	1903	1903.1	2	15.53	2	69100000000	-0.0128756	0.991115	0.0528457	0.965053	1.01788	0.052827			2	1903	1903.1	1	8.04	2	69100000000	0.0326379	1.02288	0.0249344	1.01072	1.03565	0.0249344
ALA1	ALA1_(Verified): Cytoplasmic and mitochondrial alanyl-tRNA synthetase, required for protein synthesis: point mutation (cdc64-1 allele) causes cell cycle arrest at G1: lethality of null mutation is functionally complemented by human homolog	112750	YOR335C	YOR335C	3		1	1372	1372.1	3	22.73	2	968000000	1.02515	2.03516	1.16573	1.54945	2.67314	1.12369			2	1372	1372.1	1	10.01	4	968000000	0.062775	1.04447	0.0893724	0.987752	1.07334	0.0855839
ALG9	ALG9_(Verified): Mannosyltransferase, involved in N-linked glycosylation: catalyzes the transfer of mannose from Dol-P-Man to lipid-linked oligosaccharides: mutation of the human ortholog causes type 1 congenital disorders of glycosylation	64403.1	YNL219C	YNL219C	2		1	2056	2056.1	2	14.24	2	69200000000	-0.0128756	0.991115	0.0528457	0.965053	1.01788	0.052827			2	2056	2056.1	1	8.04	2	69200000000	0.0326379	1.02288	0.0249344	1.01072	1.03565	0.0249344
APA1	APA1_(Verified): Diadenosine 5',5''-P1,P4-tetraphosphate phosphorylase I (AP4A phosphorylase), involved in catabolism of bis(5'-nucleosidyl) tetraphosphates: has similarity to Apa2p	36834.2	YCL050C	YCL050C	2		1	1640	1640.1	1	7.04	2	3130000000	-0.137115	0.909336	0.0758856	0.872216	0.948036	0.0758198			2	1640	1640.1	2	18.32	2	3130000000	1.80548	3.49545	5.5574	3.78658	9.34398	5.5574
ARE2	ARE2_(Verified): Acyl-CoA:sterol acyltransferase, isozyme of Are1p: endoplasmic reticulum enzyme that contributes the major sterol esterification activity in the presence of oxygen	76776.5	YNR019W	YNR019W	5		1	327	327.1	2	17.85	2	264000000	-0.146522	0.903426	0.177896	0.819229	0.996276	0.177048			2	327	327.1	4	48.01	3	264000000	-0.101227	0.93224	0.165616	0.814907	1.01686	0.201956
ASE1	ASE1_(Verified): Mitotic spindle midzone localized microtubule-associated protein (MAP) family member: required for spindle elongation and stabilization: undergoes cell cycle-regulated degradation by anaphase promoting complex: potential Cdc28p substrate	101837	YOR058C	YOR058C	7		1	352	352.1	4	30.05	2	69200000000	-0.0128756	0.991115	0.0528457	0.965053	1.01788	0.052827			2	352	352.1	4	30.18	2	69200000000	0.0326379	1.02288	0.0249344	1.01072	1.03565	0.0249344
ATG26	ATG26_(Verified): UDP-glucose:sterol glucosyltransferase, conserved enzyme involved in synthesis of sterol glucoside membrane lipids: in contrast to ATG26 from P. pastoris, S. cerevisiae ATG26 is not involved in autophagy	136394	YLR189C	YLR189C	4		1	688	688.1	4	33.93	3	8990000000	0.171556	1.12627	0.479231	1.09127	1.54035	0.449078			2	688	688.1	1	8.58	2	8990000000	0.588516	1.5037	1.01201	1.30653	2.31853	1.01201
ATP1	ATP1_(Verified): Alpha subunit of the F1 sector of mitochondrial F1F0 ATP synthase, which is a large, evolutionarily conserved enzyme complex required for ATP synthesis: phosphorylated	58664	YBL099W	YBL099W	8		1	146	146.1	4	36.48	3	272000000	0.741384	1.67178	0.719794	1.66031	2.30829	0.647977			2	146	146.1	6	84.83	3	272000000	1.37328	2.59058	1.15136	1.90772	3.3176	1.40989
BNI1	BNI1_(Verified): Formin, nucleates the formation of linear actin filaments, involved in cell processes such as budding and mitotic spindle orientation which require the formation of polarized actin cables, functionally redundant with BNR1	230854	YNL271C	YNL271C	4		1	780	780.1	3	21.49	2	36300000000	-0.214419	0.861893	0.067248	0.828949	0.896146	0.067197			2	780	780.1	2	16.88	2	36300000000	0.0167732	1.01169	0.0613409	0.982882	1.04422	0.0613409
BUD27	BUD27_(Verified): Protein involved in bud-site selection, nutrient signaling, and gene expression controlled by TOR kinase: diploid mutants show a random budding pattern rather than the wild-type bipolar pattern: plays a role in regulating Ty1 transposition	91487.4	YFL023W	YFL023W	2		1	1805	1805.1	2	13.15	2	69200000000	-0.0128756	0.991115	0.0528457	0.965053	1.01788	0.052827			2	1805	1805.1	1	8.04	2	69200000000	0.0326379	1.02288	0.0249344	1.01072	1.03565	0.0249344
CDC19	CDC19_(Verified): Pyruvate kinase, functions as a homotetramer in glycolysis to convert phosphoenolpyruvate to pyruvate, the input for aerobic (TCA cycle) or anaerobic (glucose fermentation) respiration	57017.3	YAL038W	YAL038W	9		1	128	128.1	7	86.85	3	1810000000	-0.471425	0.721252	0.347286	0.395608	0.875378	0.47977			2	128	128.1	6	96.94	2	1810000000	-1.81379	0.284443	0.428956	0.300217	0.729174	0.428956
CDC48	CDC48_(Verified): ATPase in ER, nuclear membrane and cytosol with homology to mammalian p97: in a complex with Npl4p and Ufd1p participates in retrotranslocation of ubiquitinated proteins from the ER into the cytosol for degradation by the proteasome	92222.6	YDL126C	YDL126C	6		1	300	300.1	5	41.04	6	13000000000	-0.353358	0.78276	0.342379	0.744599	0.91185	0.16725			2	300	300.1	4	41.58	2	13000000000	-0.100925	0.932435	0.129484	0.87664	1.00612	0.129484
CDS1	CDS1_(Verified): Phosphatidate cytidylyltransferase (CDP-diglyceride synthetase): an enzyme that catalyzes that conversion of CTP + phosphate into diphosphate + CDP-diaclglyerol, a critical step in the synthesis of all major yeast phospholipids	52506.6	YBR029C	YBR029C	2		1	903	903.1	1	6.56	13	250000000000	0.15346	1.11223	0.670511	1.01122	1.13109	0.119868			2	903	903.1	2	28.98	6	250000000000	-0.0437869	0.970105	0.0737739	0.945288	0.998573	0.0532858
CLD1	CLD1_(Verified): Mitochondrial cardiolipin-specific phospholipase: functions upstream of Taz1p to generate monolyso-cardiolipin: transcription increases upon genotoxic stress: involved in restricting Ty1 transposition: has homology to mammalian CGI-58	54291.2	YGR110W	YGR110W	3		1	1441	1441.1	2	13.4	3	424000000	2.50264	5.66723	5.33787	1.38828	8.69635	7.30807			2	1441	1441.1	2	14.18	2	424000000	2.78496	6.89216	12.8306	8.14925	20.9799	12.8306
CYB2	CYB2_(Verified): Cytochrome b2 (L-lactate cytochrome-c oxidoreductase), component of the mitochondrial intermembrane space, required for lactate utilization: expression is repressed by glucose and anaerobic conditions	65994.6	YML054C	YML054C	2		1	1659	1659.1	1	6.87	2	69200000000	-0.0128756	0.991115	0.0528457	0.965053	1.01788	0.052827			2	1659	1659.1	2	18.83	2	69200000000	0.0326379	1.02288	0.0249344	1.01072	1.03565	0.0249344
DNA2	DNA2_(Verified): Tripartite DNA replication factor with single-stranded DNA-dependent ATPase, ATP-dependent nuclease, and helicase activities: required for Okazaki fragment processing: involved in DNA repair: cell-cycle dependent localization	180182	YHR164C	YHR164C	13		1	165	165.1	11	86.13	5	137000000000	-0.0284157	0.980496	0.677977	0.939677	1.04537	0.105691			2	165	165.1	4	35.72	3	137000000000	0.0678025	1.04812	1.25745	1.02318	2.3692	1.34602
DPM1	DPM1_(Verified): Dolichol phosphate mannose (Dol-P-Man) synthase of the ER membrane, catalyzes the formation of Dol-P-Man from Dol-P and GDP-Man: required for glycosyl phosphatidylinositol membrane anchoring, O mannosylation, and protein glycosylation	30532.8	YPR183W	YPR183W	4		1	415	415.1	3	26.6	3	195000000	-1.27839	0.412254	0.0567761	0.399041	0.46192	0.062879			2	415	415.1	2	25.39	3	195000000	-0.0461702	0.968504	0.216521	0.937533	1.1811	0.243569
ECM29	ECM29_(Verified): Major component of the proteasome: tethers the proteasome core particle to the regulatory particle, and enhances the stability of the proteasome	211740	YHL030W	YHL030W	8		1	247	247.1	6	45.77	3	24600000000	0.171556	1.12627	0.680682	1.09127	1.68955	0.598274			2	247	247.1	4	38.67	3	24600000000	0.56632	1.48074	0.840972	1.14063	2.15264	1.01201
ECM33	ECM33_(Verified): GPI-anchored protein of unknown function, has a possible role in apical bud growth: GPI-anchoring on the plasma membrane crucial to function: phosphorylated in mitochondria: similar to Sps2p and Pst1p	48578.3	YBR078W	YBR078W	5		1	345	345.1	2	21.61	3	351000000	-0.195735	0.873128	0.0923625	0.802898	0.916997	0.114099			2	345	345.1	4	44.54	2	351000000	-0.299256	0.812672	0.0124822	0.806526	0.819009	0.0124822
ENO1	ENO1_(Verified): Enolase I, a phosphopyruvate hydratase that catalyzes the conversion of 2-phosphoglycerate to phosphoenolpyruvate during glycolysis and the reverse reaction during gluconeogenesis: expression is repressed in response to glucose	46872.3	YGR254W	YGR254W	12		1	75	75.2	10	104.28	2	1040000000	-2.3297	0.198925	0.0556279	0.173273	0.228375	0.055102			2	75	75.2	6	58.87	4	1040000000	-1.72245	0.303033	0.109226	0.224613	0.370931	0.146318
ENO2	ENO2_(Verified): Enolase II, a phosphopyruvate hydratase that catalyzes the conversion of 2-phosphoglycerate to phosphoenolpyruvate during glycolysis and the reverse reaction during gluconeogenesis: expression is induced in response to glucose	46970.4	YHR174W	YHR174W	16		1	75	75.1	15	157.07	6	2940000000	-2.74269	0.149406	0.128026	0.123438	0.228375	0.104937			2	75	75.1	12	165.39	14	2940000000	-1.95085	0.258663	0.360013	0.219864	0.299038	0.0791735
ERG1	ERG1_(Verified): Squalene epoxidase, catalyzes the epoxidation of squalene to 2,3-oxidosqualene: plays an essential role in the ergosterol-biosynthesis pathway and is the specific target of the antifungal drug terbinafine	55524.3	YGR175C	YGR175C	10		1	141	141.1	4	34.86	6	630000000	-0.467129	0.723403	0.0712587	0.666223	0.786369	0.120146			2	141	141.1	8	95.7	7	630000000	-0.611715	0.654418	0.160227	0.624053	0.882178	0.258125
ERG11	ERG11_(Verified): Lanosterol 14-alpha-demethylase, catalyzes the C-14 demethylation of lanosterol to form 4,4''-dimethyl cholesta-8,14,24-triene-3-beta-ol in the ergosterol biosynthesis pathway: member of the cytochrome P450 family	60991.3	YHR007C	YHR007C	12		1	122	122.1	8	90.69	4	2090000000	-1.41387	0.375305	0.140859	0.301032	0.491601	0.190569			2	122	122.1	7	97.02	10	2090000000	-0.247987	0.84207	0.532226	0.718527	1.54001	0.821483
ERG26	ERG26_(Verified): C-3 sterol dehydrogenase, catalyzes the second of three steps required to remove two C-4 methyl groups from an intermediate in ergosterol biosynthesis	38990.9	YGL001C	YGL001C	4		1	364	364.1	2	23.67	2	184000000	-0.903341	0.534647	0.08711	0.492995	0.579819	0.0868242			2	364	364.1	4	51.66	2	184000000	0.0869846	1.06215	0.192939	0.98306	1.176	0.192939
ERG27	ERG27_(Verified): 3-keto sterol reductase, catalyzes the last of three steps required to remove two C-4 methyl groups from an intermediate in ergosterol biosynthesis: mutants are sterol auxotrophs	39780.1	YLR100W	YLR100W	8		1	156	156.1	3	40.4	4	528000000	-0.918468	0.52907	0.0923067	0.45514	0.567054	0.111915			2	156	156.1	7	97.49	5	528000000	-0.248717	0.841645	0.145371	0.761769	0.888017	0.126248
ERG6	ERG6_(Verified): Delta(24)-sterol C-methyltransferase, converts zymosterol to fecosterol in the ergosterol biosynthetic pathway by methylating position C-24: localized to both lipid particles and mitochondrial outer membrane	43658.3	YML008C	YML008C	14		1	88	88.1	8	72.64	7	1920000000	-0.424469	0.745113	0.172481	0.60456	0.841556	0.236995			2	88	88.1	11	164.24	10	1920000000	-0.116799	0.922232	0.302531	0.865042	0.944226	0.0791838
ERG9	ERG9_(Verified): Farnesyl-diphosphate farnesyl transferase (squalene synthase), joins two farnesyl pyrophosphate moieties to form squalene in the sterol biosynthesis pathway	52175.4	YHR190W	YHR190W	7		1	200	200.1	5	48.73	13	160000000000	-0.0518389	0.964706	0.164763	0.872	1.06142	0.18942			2	200	200.1	6	76.12	9	160000000000	0.0663656	1.04708	0.236689	0.972003	1.23181	0.259808
FAS1	FAS1_(Verified): Beta subunit of fatty acid synthetase, which catalyzes the synthesis of long-chain saturated fatty acids: contains acetyltransacylase, dehydratase, enoyl reductase, malonyl transacylase, and palmitoyl transacylase activities	229543	YKL182W	YKL182W	50		1	3	3.1	38	423.06	45	15000000000	-0.129408	0.914207	0.451332	0.742507	1.14849	0.405987			2	3	3.1	40	599.81	50	15000000000	-0.423999	0.745355	0.321875	0.658407	0.905368	0.246961
FAS2	FAS2_(Verified): Alpha subunit of fatty acid synthetase, which catalyzes the synthesis of long-chain saturated fatty acids: contains beta-ketoacyl reductase and beta-ketoacyl synthase activities: phosphorylated	207597	YPL231W	YPL231W	63		1	2	2.1	51	557.86	74	13800000000	0.207845	1.15496	0.584643	0.908765	1.5254	0.616639			2	2	2.1	46	639.86	57	13800000000	-0.230476	0.852354	0.203443	0.728245	0.961484	0.233238
FBA1	FBA1_(Verified): Fructose 1,6-bisphosphate aldolase, required for glycolysis and gluconeogenesis: catalyzes conversion of fructose 1,6 bisphosphate to glyceraldehyde-3-P and dihydroxyacetone-P: locates to mitochondrial outer surface upon oxidative stress	39905.3	YKL060C	YKL060C	6		1	182	182.1	4	46.53	3	695000000	-2.86724	0.137049	0.0157072	0.135438	0.152031	0.0165933			2	182	182.1	6	81.16	3	695000000	-1.99794	0.250357	0.0677291	0.198645	0.28067	0.0820257
FKS1	FKS1_(Verified): Catalytic subunit of 1,3-beta-D-glucan synthase, functionally redundant with alternate catalytic subunit Gsc2p: binds to regulatory subunit Rho1p: involved in cell wall synthesis and maintenance: localizes to sites of cell wall remodeling	216868	YLR342W	YLR342W	15		1	81	81.1	9	100.43	5	1440000000	-0.282753	0.822021	0.105318	0.769124	0.962898	0.193774			2	81	81.1	12	181.96	12	1440000000	0.265134	1.20175	0.236458	1.04208	1.32043	0.278346
GAS1	GAS1_(Verified): Beta-1,3-glucanosyltransferase, required for cell wall assembly and also has a role in transcriptional silencing: localizes to the cell surface via a glycosylphosphatidylinositol (GPI) anchor: also found at the nuclear periphery	60380	YMR307W	YMR307W	6		1	207	207.1	3	32.89	3	264000000	-0.676615	0.625631	0.0985182	0.555114	0.677386	0.122272			2	207	207.1	5	73.76	2	264000000	-0.147238	0.902978	0.18224	0.830064	1.0123	0.18224
GCN1	GCN1_(Verified): Positive regulator of the Gcn2p kinase activity, forms a complex with Gcn20p: proposed to stimulate Gcn2p activation by an uncharged tRNA	307875	YGL195W	YGL195W	12		1	154	154.1	9	64.97	6	3160000000	0.581172	1.49606	2.90446	0.831634	3.78988	2.95824			2	154	154.1	5	49.2	4	3160000000	-0.39486	0.760563	0.275633	0.74397	0.929382	0.185412
GPM1	GPM1_(Verified): Tetrameric phosphoglycerate mutase, mediates the conversion of 3-phosphoglycerate to 2-phosphoglycerate during glycolysis and the reverse reaction during gluconeogenesis	27608	YKL152C	YKL152C	5		1	305	305.1	2	25.23	2	1060000000	-3.21563	0.107646	0.00830805	0.103575	0.111877	0.00830188			2	305	305.1	5	51.7	3	1060000000	-1.691	0.309711	459.723	0.29965	487.914	487.614
GSC2	GSC2_(Verified): Catalytic subunit of 1,3-beta-glucan synthase, involved in formation of the inner layer of the spore wall: activity positively regulated by Rho1p and negatively by Smk1p: has similarity to an alternate catalytic subunit, Fks1p (Gsc1p)	218924	YGR032W	YGR032W	8		1	81	81.2	5	47.88	3	960000000	-0.0545458	0.962898	0.102036	0.860574	0.982607	0.122033			2	81	81.2	6	81.59	5	960000000	0.242828	1.18331	0.0723466	1.11549	1.22047	0.104987
GSY1	GSY1_(Verified): Glycogen synthase with similarity to Gsy2p, the more highly expressed yeast homolog: expression induced by glucose limitation, nitrogen starvation, environmental stress, and entry into stationary phase	80908.1	YFR015C	YFR015C	7		1	322	322.1	3	18.64	3	37600000000	-0.101969	0.931761	0.173086	0.861893	1.063	0.201105			2	322	322.1	5	43.98	2	37600000000	-2.59822	0.165142	0.524761	0.287752	0.812513	0.524761
HSC82	HSC82_(Verified): Cytoplasmic chaperone of the Hsp90 family, redundant in function and nearly identical with Hsp82p, and together they are essential: expressed constitutively at 10-fold higher basal levels than HSP82 and induced 2-3 fold by heat shock	80898.2	YMR186W	YMR186W	14		1	89	89.1	11	136.07	12	5780000000	-1.18706	0.439196	0.134485	0.370804	0.536567	0.165763			2	89	89.1	8	109.51	4	5780000000	-1.3264	0.398761	0.0879466	0.355341	0.470744	0.115403
HSL1	HSL1_(Verified): Nim1p-related protein kinase that regulates the morphogenesis and septin checkpoints: associates with the assembled septin filament: required along with Hsl7p for bud neck recruitment, phosphorylation, and degradation of Swe1p	169999	YKL101W	YKL101W	11		1	168	168.1	7	58.14	2	70100000000	-0.0128756	0.991115	0.0528457	0.965053	1.01788	0.052827			2	168	168.1	5	50.5	3	70100000000	0.0678025	1.04812	0.0873274	1.02318	1.12572	0.10254
HSP82	HSP82_(Verified): Hsp90 chaperone required for pheromone signaling and negative regulation of Hsf1p: docks with Tom70p for mitochondrial preprotein delivery: promotes telomerase DNA binding and nucleotide addition: interacts with Cns1p, Cpr6p, Cpr7p, Sti1p	81404.9	YPL240C	YPL240C	11		1	89	89.2	8	92.57	10	5250000000	-0.944061	0.519768	0.184375	0.437108	0.607415	0.170306			2	89	89.2	5	65.98	2	5250000000	-1.00679	0.497652	0.0613487	0.470744	0.532093	0.0613487
HUL4	HUL4_(Verified): Protein with similarity to hect domain E3 ubiquitin-protein ligases, not essential for viability	108917	YJR036C	YJR036C	5		1	508	508.1	3	23.72	2	2370000000	-0.33697	0.791702	0.00232992	0.790538	0.792868	0.00232991			2	508	508.1	3	27.23	2	2370000000	-0.589983	0.664351	0.0915577	0.624851	0.716409	0.0915577
INP52	INP52_(Verified): Polyphosphatidylinositol phosphatase, dephosphorylates a number of phosphatidylinositols (PIs) to PI: involved in endocytosis: hyperosmotic stress causes translocation to actin patches: synaptojanin-like protein with a Sac1 domain	134041	YNL106C	YNL106C	7		1	263	263.1	5	41.86	9	172000000000	-0.0493277	0.966387	0.188492	0.919295	1.08751	0.168217			2	263	263.1	3	30.33	5	172000000000	-0.233797	0.850394	0.440191	0.84077	1.13195	0.291184
IRA1	IRA1_(Verified): GTPase-activating protein that negatively regulates RAS by converting it from the GTP- to the GDP-bound inactive form, required for reducing cAMP levels under nutrient limiting conditions, mediates membrane association of adenylate cyclase	353256	YBR140C	YBR140C	9		1	214	214.1	8	67.53	4	2000000000	-0.367881	0.77492	0.39738	0.523691	1.17891	0.655223			2	214	214.1	3	27.69	3	2000000000	-0.129122	0.914388	0.460456	0.471103	0.994649	0.523547
IST2	IST2_(Verified): Plasma membrane protein that may be involved in osmotolerance, localizes to the mother cell in small-budded cells and to the bud in medium- and large-budded cells: mRNA is transported to the bud tip by an actomyosin-driven process	106328	YBR086C	YBR086C	4		1	476	476.1	2	14.8	8	108000000000	0.0147534	1.01028	0.0823311	0.963786	1.01723	0.0534406			2	476	476.1	3	34.71	4	108000000000	0.0686364	1.04872	3.13734	0.914708	2.86266	1.94796
LAT1	LAT1_(Verified): Dihydrolipoamide acetyltransferase component (E2) of pyruvate dehydrogenase complex, which catalyzes the oxidative decarboxylation of pyruvate to acetyl-CoA	51988.3	YNL071W	YNL071W	36		1	9	9.1	31	271.24	143	119000000000	0.891779	1.85546	1.13602	1.47748	2.5367	1.05922			2	9	9.1	30	490.17	83	119000000000	0.183465	1.13561	0.365736	0.929583	1.26684	0.337258
LEU1	LEU1_(Verified): Isopropylmalate isomerase, catalyzes the second step in the leucine biosynthesis pathway	89860.4	YGL009C	YGL009C	14		1	129	129.1	5	41.3	3	476000000	1.63136	3.09804	1.2926	1.12252	3.14702	2.0245			2	129	129.1	10	98.69	2	476000000	-0.871076	0.546739	0.24679	0.476462	0.723252	0.24679
MCA1	MCA1_(Verified): Putative cysteine protease similar to mammalian caspases: involved in regulation of apoptosis upon hydrogen peroxide treatment: proposed to be involved in cell cycle progression	48152.7	YOR197W	YOR197W	2		1	1770	1770.1	2	16.34	2	8700000000	0.126012	1.09127	0.0344558	1.07418	1.10864	0.0344515			2	1770	1770.1	1	8.58	2	8700000000	0.588516	1.5037	1.01201	1.30653	2.31853	1.01201
MIP6	MIP6_(Verified): Putative RNA-binding protein, interacts with Mex67p, which is a component of the nuclear pore involved in nuclear mRNA export	76454.8	YHR015W	YHR015W	3		1	864	864.1	1	7.46	5	187000000000	0.0943274	1.06757	0.0923868	1.01282	1.08325	0.0704312			2	864	864.1	3	30.48	4	187000000000	0.174605	1.12866	0.290293	1.00919	1.31146	0.302275
MNP1	MNP1_(Verified): Protein associated with the mitochondrial nucleoid: putative mitochondrial ribosomal protein with similarity to E. coli L7/L12 ribosomal protein: required for normal respiratory growth	20649.6	YGL068W	YGL068W	4		1	421	421.1	4	40.24	4	371000000	1.00605	2.00841	0.388435	1.73689	2.09984	0.362945			2	421	421.1	3	36.92	3	371000000	0.55821	1.47244	0.600236	1.465	2.10534	0.640332
MPS1	MPS1_(Verified): Dual-specificity kinase required for spindle pole body (SPB) duplication and spindle checkpoint function: substrates include SPB proteins Spc42p, Spc110p, and Spc98p, mitotic exit network protein Mob1p, and checkpoint protein Mad1p	87029.3	YDL028C	YDL028C	7		1	235	235.1	5	48.24	2	9260000000	0.126012	1.09127	0.0344558	1.07418	1.10864	0.0344515			2	235	235.1	3	29.96	2	9260000000	0.588516	1.5037	1.01201	1.30653	2.31853	1.01201
MRPL9	MRPL9_(Verified): Mitochondrial ribosomal protein of the large subunit	31361.7	YGR220C	YGR220C	3		1	819	819.1	2	14.11	2	29300000000	0.381411	1.30262	0.280047	1.1708	1.44927	0.278461			2	819	819.1	3	29.79	4	29300000000	0.118653	1.08572	0.204058	0.912625	1.26569	0.353067
MSL5	MSL5_(Verified): Component of the commitment complex, which defines the first step in the splicing pathway: essential protein that interacts with Mud2p and Prp40p, forming a bridge between the intron ends: also involved in nuclear retention of pre-mRNA	55326.6	YLR116W	YLR116W	2		1	86	86.2	2	13.97	11	36700000000	-0.211384	0.863708	0.470487	0.743021	1.52026	0.777239			2	86	86.2	1	9.04	3	36700000000	-0.327945	0.796671	0.0779538	0.769917	0.862663	0.0927467
NGL1	NGL1_(Verified): Putative endonuclease, has a domain similar to a magnesium-dependent endonuclease motif in mRNA deadenylase Ccr4p: the authentic, non-tagged protein is detected in highly purified mitochondria in high-throughput studies	44294.2	YOL042W	YOL042W	3		1	1203	1203.1	2	16.77	4	125000000000	0.103469	1.07435	0.0563322	1.05892	1.10965	0.0507219			2	1203	1203.1	2	18.11	4	125000000000	0.19503	1.14475	0.153898	1.04287	1.21556	0.172693
NMD2	NMD2_(Verified): Protein involved in the nonsense-mediated mRNA decay (NMD) pathway: interacts with Nam7p and Upf3p: involved in telomere maintenance	132728	YHR077C	YHR077C	6		1	368	368.1	3	22.24	10	64800000000	-0.163723	0.892718	0.290869	0.876206	0.909854	0.0336478			2	368	368.1	4	32.66	3	64800000000	-0.302334	0.810939	0.0999545	0.781807	0.899345	0.117538
OKP1	OKP1_(Verified): Outer kinetochore protein, required for accurate mitotic chromosome segregation: component of the kinetochore sub-complex COMA (Ctf19p, Okp1p, Mcm21p, Ame1p) that functions as a platform for kinetochore assembly	49660	YGR179C	YGR179C	3		1	881	881.1	2	16.2	4	2950000000	-0.278723	0.824321	0.14057	0.776412	0.906371	0.129959			2	881	881.1	2	19.52	2	2950000000	-0.0447185	0.969479	0.0707491	0.936683	1.00743	0.0707491
OSH2	OSH2_(Verified): Member of an oxysterol-binding protein family with seven members in S. cerevisiae: family members have overlapping, redundant functions in sterol metabolism and collectively perform a function essential for viability	146240	YDL019C	YDL019C	9		1	197	197.1	7	52.95	5	70100000000	-0.0897629	0.939677	0.238295	0.881877	1.04537	0.163492			2	197	197.1	5	46.46	3	70100000000	0.0678025	1.04812	0.08243	1.02318	1.12037	0.0971888
PAB1	PAB1_(Verified): Poly(A) binding protein, part of the 3'-end RNA-processing complex, mediates interactions between the 5' cap structure and the 3' mRNA poly(A) tail, involved in control of poly(A) tail length, interacts with translation factor eIF-4G	64514.2	YER165W	YER165W	6		1	283	283.1	5	45.22	2	458000000	0.224465	1.16834	1.11947	0.763262	1.78841	1.02515			2	283	283.1	4	41.67	4	458000000	-0.823471	0.565081	0.687098	0.357612	1.14158	0.783972
PDA1	PDA1_(Verified): E1 alpha subunit of the pyruvate dehydrogenase (PDH) complex, catalyzes the direct oxidative decarboxylation of pyruvate to acetyl-CoA: phosphorylated: regulated by glucose	46741.6	YER178W	YER178W	19		1	51	51.1	14	156.08	23	23600000000	0.556136	1.47033	0.43626	1.11312	1.6523	0.539175			2	51	51.1	17	282.66	41	23600000000	0.440789	1.35735	0.433556	1.09099	1.49694	0.405949
PDB1	PDB1_(Verified): E1 beta subunit of the pyruvate dehydrogenase (PDH) complex, which is an evolutionarily-conserved multi-protein complex found in mitochondria	40110	YBR221C	YBR221C	7		1	172	172.1	4	43.05	8	13800000000	0.752433	1.68463	0.299312	1.59975	1.85388	0.254128			2	172	172.1	6	89.7	14	13800000000	0.327528	1.25486	0.22723	1.03959	1.35035	0.310762
PDX1	PDX1_(Verified): Dihydrolipoamide dehydrogenase (E3)-binding protein (E3BP) of the mitochondrial pyruvate dehydrogenase (PDH) complex, plays a structural role in the complex by binding and positioning E3 to the dihydrolipoamide acetyltransferase (E2) core	45496	YGR193C	YGR193C	27		1	31	31.1	17	182.54	22	5040000000	0.998227	1.99754	0.829129	1.74682	2.29188	0.545061			2	31	31.1	22	307.42	35	5040000000	0.276019	1.21085	1.15399	1.0713	1.33421	0.262905
PET9	PET9_(Verified): Major ADP/ATP carrier of the mitochondrial inner membrane, exchanges cytosolic ADP for mitochondrially synthesized ATP: phosphorylated: required for viability in many common lab strains carrying a mutation in the polymorphic SAL1 gene	34653.8	YBL030C	YBL030C	11		1	124	124.1	8	73.5	14	1810000000	0.750636	1.68253	0.317748	1.51298	1.79854	0.285558			2	124	124.1	8	103.46	11	1810000000	0.487043	1.40157	0.457244	1.2423	1.78397	0.541669
PGK1	PGK1_(Verified): 3-phosphoglycerate kinase, catalyzes transfer of high-energy phosphoryl groups from the acyl phosphate of 1,3-bisphosphoglycerate to ADP to produce ATP: key enzyme in glycolysis and gluconeogenesis	44794.6	YCR012W	YCR012W	11		1	125	125.1	8	82.61	3	836000000	-1.68252	0.311537	0.0234916	0.305222	0.332057	0.0268353			2	125	125.1	5	71.55	4	836000000	-2.33514	0.198177	0.0760294	0.166904	0.260059	0.0931548
PHO88	PHO88_(Verified): Probable membrane protein, involved in phosphate transport: pho88 pho86 double null mutant exhibits enhanced synthesis of repressible acid phosphatase at high inorganic phosphate concentrations	22090.6	YBR106W	YBR106W	10		1	121	121.1	7	65.5	4	2050000000	-0.595786	0.661684	0.225729	0.51636	0.727626	0.211266			2	121	121.1	8	122.74	14	2050000000	-0.218782	0.85929	0.278654	0.74572	1.09504	0.349322
PIG2	PIG2_(Verified): Putative type-1 protein phosphatase targeting subunit that tethers Glc7p type-1 protein phosphatase to Gsy2p glycogen synthase	62051.3	YIL045W	YIL045W	4		1	655	655.1	3	24.61	5	17800000000	0.181877	1.13436	0.810772	1.1183	1.21272	0.094418			2	655	655.1	2	19.13	5	17800000000	0.0287424	1.02012	0.0698634	0.947507	1.06037	0.112861
PKH1	PKH1_(Verified): Serine/threonine protein kinase involved in sphingolipid-mediated signaling pathway that controls endocytosis: activates Ypk1p and Ykr2p, components of signaling cascade required for maintenance of cell wall integrity: redundant with Pkh2p	86502.2	YDR490C	YDR490C	2		1	1597	1597.1	2	17.8	2	8700000000	0.126012	1.09127	0.0344558	1.07418	1.10864	0.0344515			2	1597	1597.1	1	8.58	2	8700000000	0.588516	1.5037	1.01201	1.30653	2.31853	1.01201
PMA1	PMA1_(Verified): Plasma membrane H+-ATPase, pumps protons out of the cell: major regulator of cytoplasmic pH and plasma membrane potential: part of the P2 subgroup of cation-transporting ATPases	100177	YGL008C	YGL008C|YPL036W	23		1	36	36.1	19	204.74	41	25400000000	-0.604722	0.657598	0.214053	0.594329	0.772346	0.178017			2	36	36.1	19	295.88	41	25400000000	-0.288245	0.818898	1.21391	0.708987	0.954351	0.245364
PMT1	PMT1_(Verified): Protein O-mannosyltransferase, transfers mannose residues from dolichyl phosphate-D-mannose to protein serine/threonine residues: one of seven related proteins involved in O-glycosylation which is essential for cell wall rigidity	93165.2	YDL095W	YDL095W	2		1	2131	2131.1	2	13.43	3	69200000000	-0.0897629	0.939677	0.0743566	0.901077	0.991115	0.090038			2	2131	2131.1	1	8.04	2	69200000000	0.0326379	1.02288	0.0249344	1.01072	1.03565	0.0249344
POL3	POL3_(Verified): Catalytic subunit of DNA polymerase delta: required for chromosomal DNA replication during mitosis and meiosis, intragenic recombination, repair of double strand DNA breaks, and DNA replication during nucleotide excision repair (NER)	125786	YDL102W	YDL102W	4		1	619	619.1	4	33.86	8	172000000000	-0.07227	0.95114	0.183535	0.857496	1.01981	0.162316			2	619	619.1	1	11.34	5	172000000000	-0.233797	0.850394	0.440191	0.84077	1.13195	0.291184
PSD2	PSD2_(Verified): Phosphatidylserine decarboxylase of the Golgi and vacuolar membranes, converts phosphatidylserine to phosphatidylethanolamine	135835	YGR170W	YGR170W	5		1	570	570.1	3	23.67	2	36000000000	-0.214419	0.861893	0.067248	0.828949	0.896146	0.067197			2	570	570.1	3	22.39	3	36000000000	-0.379129	0.768902	0.240299	0.62767	0.921897	0.294227
PTK1	PTK1_(Verified): Putative serine/threonine protein kinase that regulates spermine uptake: involved in polyamine transport: possible mitochondrial protein	72745	YKL198C	YKL198C	2		1	2064	2064.1	2	14.14	2	69100000000	-0.0128756	0.991115	0.0528457	0.965053	1.01788	0.052827			2	2064	2064.1	1	8.04	2	69100000000	0.0326379	1.02288	0.0249344	1.01072	1.03565	0.0249344
RAD5	RAD5_(Verified): DNA helicase proposed to promote replication fork regression during postreplication repair by template switching: RING finger containing ubiquitin ligase: stimulates the synthesis of free and PCNA-bound polyubiquitin chains by Ubc13p-Mms2p	140295	YLR032W	YLR032W	4		1	951	951.1	3	20.89	2	69300000000	-0.0128756	0.991115	0.0528457	0.965053	1.01788	0.052827			2	951	951.1	2	14.66	2	69300000000	0.0326379	1.02288	0.0249344	1.01072	1.03565	0.0249344
REG1	REG1_(Verified): Regulatory subunit of type 1 protein phosphatase Glc7p, involved in negative regulation of glucose-repressible genes	112954	YDR028C	YDR028C	3		1	1059	1059.1	2	13.57	2	69200000000	-0.0128756	0.991115	0.0528457	0.965053	1.01788	0.052827			2	1059	1059.1	2	20.22	2	69200000000	0.0326379	1.02288	0.0249344	1.01072	1.03565	0.0249344
RKM4	RKM4_(Verified): Ribosomal lysine methyltransferase specific for monomethylation of Rpl42ap and Rpl42bp (lysine 55): nuclear SET-domain containing protein	58200.6	YDR257C	YDR257C	2		1	1558	1558.1	2	16.74	2	3700000000	0.711191	1.63716	0.0758186	1.59969	1.67549	0.0757983			2	1558	1558.1	1	10.22	3	3700000000	0.278102	1.2126	0.110773	1.14829	1.2839	0.135609
RPO41	RPO41_(Verified): Mitochondrial RNA polymerase: single subunit enzyme similar to those of T3 and T7 bacteriophages: requires a specificity subunit encoded by MTF1 for promoter recognition	153618	YFL036W	YFL036W	5		1	496	496.1	3	24.51	6	187000000000	0.056353	1.03983	0.132621	0.911377	1.07931	0.167932			2	496	496.1	3	25.21	5	187000000000	0.0857541	1.06124	0.299209	0.853018	1.20035	0.347332
RRD1	RRD1_(Verified): Peptidyl-prolyl cis/trans-isomerase, activator of the phosphotyrosyl phosphatase activity of PP2A: involved in G1 phase progression, microtubule dynamics, bud morphogenesis and DNA repair: subunit of the Tap42p-Sit4p-Rrd1p complex	46149.6	YIL153W	YIL153W	2		1	2077	2077.1	1	6.48	2	8780000000	0.126012	1.09127	0.0344558	1.07418	1.10864	0.0344515			2	2077	2077.1	2	15.77	2	8780000000	0.588516	1.5037	1.01201	1.30653	2.31853	1.01201
RSN1	RSN1_(Verified): Membrane protein of unknown function: overexpression suppresses NaCl sensitivity of sro7 mutant cells by restoring sodium pump (Ena1p) localization to the plasma membrane	108013	YMR266W	YMR266W	2		1	1684	1684.1	2	17.38	2	69100000000	-0.0128756	0.991115	0.0528457	0.965053	1.01788	0.052827			2	1684	1684.1	1	8.04	2	69100000000	0.0326379	1.02288	0.0249344	1.01072	1.03565	0.0249344
RTN1	RTN1_(Verified): ER membrane protein that interacts with Sey1p to maintain ER morphology: interacts with exocyst subunit Sec6p, with Yip3p, and with Sbh1p: null mutant has an altered ER morphology: member of the RTNLA (reticulon-like A) subfamily	33176.6	YDR233C	YDR233C	7		1	179	179.1	6	62.98	13	2500000000	-0.0335226	0.977032	0.376808	0.85284	1.46555	0.612706			2	179	179.1	4	59.25	6	2500000000	0.11057	1.07966	0.107152	1.01508	1.16423	0.149152
SAN1	SAN1_(Verified): Ubiquitin-protein ligase, involved in the proteasome-dependent degradation of aberrant nuclear proteins	66744.1	YDR143C	YDR143C	4		1	977	977.1	2	13.03	3	5670000000	-0.437365	0.738482	0.0970634	0.715123	0.823143	0.108019			2	977	977.1	2	11.97	2	5670000000	3.85541	14.4742	68.6118	35.816	104.428	68.6118
SAP1	SAP1_(Verified): Putative ATPase of the AAA family, interacts with the Sin1p transcriptional repressor in the two-hybrid system	104761	YER047C	YER047C	9		1	206	206.1	4	35.38	2	69600000000	-0.0128756	0.991115	0.0528457	0.965053	1.01788	0.052827			2	206	206.1	7	61.31	2	69600000000	0.0326379	1.02288	0.0249344	1.01072	1.03565	0.0249344
SCM3	SCM3_(Verified): Nonhistone component of centromeric chromatin that binds stoichiometrically to CenH3-H4 histones, required for kinetochore assembly: contains nuclear export signal (NES): required for G2/M progression and localization of Cse4p	25810.4	YDL139C	YDL139C	3		1	1124	1124.1	2	13.65	3	12000000000	0.171556	1.12627	0.479231	1.09127	1.54035	0.449078			2	1124	1124.1	2	19.51	2	12000000000	0.588516	1.5037	1.01201	1.30653	2.31853	1.01201
SEC10	SEC10_(Verified): Essential 100kDa subunit of the exocyst complex (Sec3p, Sec5p, Sec6p, Sec8p, Sec10p, Sec15p, Exo70p, and Exo84p), which has the essential function of mediating polarized targeting of secretory vesicles to active sites of exocytosis	100568	YLR166C	YLR166C	4		1	513	513.1	2	18.95	3	3160000000	2.71434	6.56291	3.00213	1.25222	6.60681	5.35459			2	513	513.1	3	32.87	2	3160000000	0.451578	1.36754	0.222843	1.27415	1.49699	0.222843
SEN1	SEN1_(Verified): Presumed helicase required for RNA polymerase II transcription termination and processing of RNAs: homolog of Senataxin which causes Ataxia-Oculomotor Apraxia 2 and a dominant form of amyotrophic lateral sclerosis	264801	YLR430W	YLR430W	13		1	180	180.1	10	68.46	3	70500000000	0.195256	1.14493	0.0969542	1.05953	1.17755	0.118027			2	180	180.1	5	36.94	3	70500000000	-0.0749758	0.949358	706.191	0.900313	749.954	749.053
SNC2	SNC2_(Verified): Vesicle membrane receptor protein (v-SNARE) involved in the fusion between Golgi-derived secretory vesicles with the plasma membrane: member of the synaptobrevin/VAMP family of R-type v-SNARE proteins	13013.9	YOR327C	YOR327C|YAL030W	3		1	404	404.1	2	18.61	5	427000000	-0.0798126	0.946181	0.0219522	0.946181	0.949477	0.0032968			2	404	404.1	2	35	4	427000000	0.569106	1.4836	0.673513	1.34486	1.90541	0.560543
SPB1	SPB1_(Verified): AdoMet-dependent methyltransferase involved in rRNA processing and 60S ribosomal subunit maturation: methylates G2922 in the tRNA docking site of the large subunit rRNA and in the absence of snR52, U2921: suppressor of PAB1 mutants	96839.4	YCL054W	YCL054W	8		1	217	217.1	2	18.3	2	193000000	1.05565	2.07865	0.521024	1.83615	2.35319	0.51704			2	217	217.1	6	57.62	4	193000000	0.788961	1.72783	0.160993	1.64515	1.82502	0.179872
SPC105	SPC105_(Verified): Subunit of a kinetochore-microtubule binding complex with Kre28p that bridges centromeric heterochromatin and kinetochore MAPs and motors: required for sister chromatid bi-orientation and kinetochore binding of SAC components	104881	YGL093W	YGL093W	5		1	436	436.1	3	24.3	9	10200000000	0.0804685	1.05736	0.266233	0.852107	1.22185	0.369742			2	436	436.1	4	32.43	4	10200000000	0.0689442	1.04895	0.843633	0.780621	1.73698	0.956362
SPO23	SPO23_(Verified): Protein of unknown function: associates with meiosis-specific protein Spo1p	60260.6	YBR250W	YBR250W	3		1	760	760.1	2	18.87	10	161000000000	-0.0481386	0.967183	0.143786	0.944935	1.05544	0.110504			2	760	760.1	3	33.94	3	161000000000	-0.402053	0.75678	0.230224	0.743939	0.994296	0.250357
SSA2	SSA2_(Verified): ATP binding protein involved in protein folding and vacuolar import of proteins: member of heat shock protein 70 (HSP70) family: associated with the chaperonin-containing T-complex: present in the cytoplasm, vacuolar membrane and cell wall	69639.9	YLL024C	YLL024C|YAL005C|YER103W	25		1	8	8.3	17	188	18	7080000000	-1.18365	0.440238	0.219347	0.376513	0.572938	0.196425			2	8	8.3	16	229.11	16	7080000000	-0.965318	0.512166	0.0807401	0.433508	0.549663	0.116155
SSB1	SSB1_(Verified): Cytoplasmic ATPase that is a ribosome-associated molecular chaperone, functions with J-protein partner Zuo1p: may be involved in folding of newly-made polypeptide chains: member of the HSP70 family: interacts with phosphatase subunit Reg1p	66771.5	YDL229W	YDL229W	34		1	8	8.1	30	310.38	163	72200000000	-1.36612	0.387934	0.149184	0.308084	0.470353	0.16227			2	8	8.1	27	474.37	75	72200000000	-1.42594	0.372176	0.0985004	0.343732	0.414829	0.0710964
SSB2	SSB2_(Verified): Cytoplasmic ATPase that is a ribosome-associated molecular chaperone, functions with J-protein partner Zuo1p: may be involved in the folding of newly-synthesized polypeptide chains: member of the HSP70 family: homolog of SSB1	66708.4	YNL209W	YNL209W	34		1	8	8.2	30	311.88	163	72300000000	-1.36612	0.387934	0.148818	0.308084	0.470353	0.16227			2	8	8.2	27	470.8	75	72300000000	-1.42594	0.372176	0.0978491	0.343732	0.410761	0.0670287
SUP45	SUP45_(Verified): Polypeptide release factor (eRF1) in translation termination: mutant form acts as a recessive omnipotent suppressor: methylated by Mtq2p-Trm112p in ternary complex eRF1-eRF3-GTP: mutation of methylation site confers resistance to zymocin	49232.8	YBR143C	YBR143C	16		1	86	86.1	12	112.73	8	2270000000	0.539668	1.45364	0.700305	1.12258	1.66445	0.541868			2	86	86.1	12	156.46	10	2270000000	0.305971	1.23625	0.453272	1.05424	1.57765	0.523403
SUV3	SUV3_(Verified): ATP-dependent RNA helicase, component of the mitochondrial degradosome along with the RNase Dss1p: the degradosome associates with the ribosome and mediates turnover of aberrant or unprocessed RNAs	84779.4	YPL029W	YPL029W	3		1	918	918.1	3	25.16	3	2550000000	-0.047474	0.967629	0.568814	0.069902	1.14662	1.07672			2	918	918.1	1	10.64	2	2550000000	-0.0550818	0.96254	0.0340065	0.946137	0.980144	0.0340065
SWH1	SWH1_(Verified): Protein similar to mammalian oxysterol-binding protein: contains ankyrin repeats: localizes to the Golgi and the nucleus-vacuole junction	135494	YAR042W	YAR042W	6		1	427	427.1	5	33.59	3	131000000000	0.0640118	1.04537	51.439	0.991115	10.7288	9.73766			2	427	427.1	3	26.42	2	131000000000	0.0326379	1.02288	0.0249344	1.01072	1.03565	0.0249344
TCB1	TCB1_(Verified): Lipid-binding protein containing three calcium and lipid binding domains: non-tagged protein localizes to mitochondria and GFP-fusion protein localizes to the cell periphery: C-termini of Tcb1p, Tcb2p and Tcb3p interact	134017	YOR086C	YOR086C	7		1	271	271.1	5	38.07	8	8740000000	0.311462	1.24096	0.348395	1.05351	1.33291	0.279397			2	271	271.1	4	36.71	4	8740000000	0.230665	1.17338	0.128306	1.10648	1.23628	0.129798
TDH2	TDH2_(Verified): Glyceraldehyde-3-phosphate dehydrogenase, isozyme 2, involved in glycolysis and gluconeogenesis: tetramer that catalyzes the reaction of glyceraldehyde-3-phosphate to 1,3 bis-phosphoglycerate: detected in the cytoplasm and cell wall	35960.3	YJR009C	YJR009C	8		1	155	155.2	4	33.85	7	1400000000	-1.11346	0.462185	0.0799051	0.423716	0.524935	0.101219			2	155	155.2	7	93.4	9	1400000000	-1.17018	0.444365	0.171465	0.389444	0.645669	0.256226
TDH3	TDH3_(Verified): Glyceraldehyde-3-phosphate dehydrogenase, isozyme 3, involved in glycolysis and gluconeogenesis: tetramer that catalyzes the reaction of glyceraldehyde-3-phosphate to 1,3 bis-phosphoglycerate: detected in the cytoplasm and cell wall	35847.1	YGR192C	YGR192C|YJL052W	9		1	155	155.1	5	43.46	7	1480000000	-1.11346	0.462185	0.0799051	0.423716	0.524935	0.101219			2	155	155.1	8	103.64	11	1480000000	-1.17018	0.444365	0.158126	0.409772	0.605288	0.195517
TOF2	TOF2_(Verified): Protein required for rDNA silencing and mitotic rDNA condensation: stimulates Cdc14p phosphatase activity and biphasic release to promote rDNA repeat segregation: required for condensin recruitment to the replication fork barrier site	86639	YKR010C	YKR010C	5		1	405	405.1	4	30.92	4	5100000000	0.229719	1.17261	0.455451	1.02237	1.47446	0.452085			2	405	405.1	2	20.26	4	5100000000	0.201935	1.15024	0.0390461	1.11658	1.17047	0.0538916
TOM70	TOM70_(Verified): Component of the TOM (translocase of outer membrane) complex responsible for recognition and initial import steps for all mitochondrially directed proteins: acts as a receptor for incoming precursor proteins	70237	YNL121C	YNL121C	11		1	158	158.1	5	39.82	3	36900000000	-0.326869	0.797265	0.084927	0.76136	0.861893	0.100533			2	158	158.1	9	91.78	5	36900000000	0.248036	1.18759	0.506599	1.07489	1.34821	0.273313
TRA1	TRA1_(Verified): Subunit of SAGA and NuA4 histone acetyltransferase complexes: interacts with acidic activators (e.g., Gal4p) which leads to transcription activation: similar to human TRRAP, which is a cofactor for c-Myc mediated oncogenic transformation	448906	YHR099W	YHR099W	12		1	193	193.1	8	56.74	4	70100000000	-0.0128756	0.991115	0.402082	0.573097	1.06942	0.496319			2	193	193.1	6	45.97	4	70100000000	0.0326379	1.02288	0.170169	0.986027	1.13189	0.145863
URA2	URA2_(Verified): Bifunctional carbamoylphosphate synthetase (CPSase)-aspartate transcarbamylase (ATCase), catalyzes the first two enzymatic steps in the de novo biosynthesis of pyrimidines: both activities are subject to feedback inhibition by UTP	246434	YJL130C	YJL130C	25		1	47	47.1	20	204.32	13	2410000000	-1.65228	0.318138	0.151386	0.264902	0.353437	0.0885347			2	47	47.1	13	172.41	12	2410000000	-0.763274	0.589158	0.172711	0.543535	0.757707	0.214172
VAB2	VAB2_(Verified): Protein with a potential role in vacuolar function, as suggested by its ability to bind Vac8p: green fluorescent protein (GFP)-fusion protein localizes to the cytoplasm in a punctate pattern	31649.3	YEL005C	YEL005C	2		1	2266	2266.1	2	11.71	2	8700000000	0.126012	1.09127	0.0344558	1.07418	1.10864	0.0344515			2	2266	2266.1	1	8.58	2	8700000000	0.588516	1.5037	1.01201	1.30653	2.31853	1.01201
VPS1	VPS1_(Verified): Dynamin-like GTPase required for vacuolar sorting: also involved in actin cytoskeleton organization, late Golgi-retention of some proteins, regulating peroxisome biogenesis	78849.1	YKR001C	YKR001C	49		1	4	4.1	46	449.19	133	54300000000	1.69328	3.23392	46.8073	2.34914	4.15789	1.80876			2	4	4.1	28	425.46	51	54300000000	0.685001	1.6077	0.551059	1.42082	1.89638	0.475557
VPS30	VPS30_(Verified): Subunit of phosphatidylinositol (PtdIns) 3-kinase complexes I and II: Complex I is essential in autophagy and Complex II is required for vacuolar protein sorting: ortholog of the higher eukaryotic gene Beclin 1	66012.8	YPL120W	YPL120W	4		1	631	631.1	4	32.86	3	734000000	-0.439318	0.737483	0.172899	0.676978	0.872484	0.195506			2	631	631.1	1	9.49	5	734000000	1.50139	2.83115	0.814361	2.16171	2.83115	0.669441
VPS34	VPS34_(Verified): Phosphatidylinositol 3-kinase responsible for the synthesis of phosphatidylinositol 3-phosphate: forms membrane-associated signal transduction complex with Vps15p to regulate protein sorting: activated by the GTP-bound form of Gpa1p	105247	YLR240W	YLR240W	4		1	798	798.1	3	24.98	2	69100000000	-0.0128756	0.991115	0.0528457	0.965053	1.01788	0.052827			2	798	798.1	3	23.1	2	69100000000	0.0326379	1.02288	0.0249344	1.01072	1.03565	0.0249344
VTC4	VTC4_(Verified): Vacuolar membrane polyphosphate polymerase: subunit of the vacuolar transporter chaperone (VTC) complex involved in synthesis and transfer of polyP to the vacuole: regulates membrane trafficking: role in non-autophagic vacuolar fusion	86577	YJL012C	YJL012C	3		1	845	845.1	3	24.16	7	1350000000	-0.00242674	0.998319	0.297194	0.949061	1.30332	0.354255			2	845	845.1	1	13.02	3	1350000000	-0.165558	0.891583	0.0675194	0.888374	0.96154	0.073166
YBP1	YBP1_(Verified): Protein required for oxidation of specific cysteine residues of the transcription factor Yap1p, resulting in the nuclear localization of Yap1p in response to stress	82069.8	YBR216C	YBR216C	3		1	1330	1330.1	3	19.67	5	113000000000	0.0901557	1.06449	0.0289802	1.05736	1.08431	0.0269523			2	1330	1330.1	1	8.58	2	113000000000	0.588516	1.5037	1.01201	1.30653	2.31853	1.01201
YDJ1	YDJ1_(Verified): Protein chaperone involved in regulation of the HSP90 and HSP70 functions: involved in protein translocation across membranes: member of the DnaJ family	47596.1	YNL064C	YNL064C	7		1	201	201.1	5	43.67	2	417000000	0.260118	1.19758	0.0832148	1.15672	1.23988	0.0831647			2	201	201.1	5	69.6	5	417000000	0.114685	1.08274	0.132846	1.01854	1.20542	0.186876
YDR098C-A	YDR098C-A_(transposable_element_gene): Retrotransposon TYA Gag gene co-transcribed with TYB Pol: translated as TYA or TYA-TYB polyprotein: Gag is a nucleocapsid protein that is the structural constituent of virus-like particles (VLPs): similar to retroviral Gag	49226.8	YDR098C-A	YDR098C-A|YGR038C-A|YDR170W-A	22		1	13	13.4	18	168.42	71	55600000000	0.726329	1.65442	0.985802	1.29408	2.38867	1.09459			2	13	13.4	18	310.17	53	55600000000	0.797028	1.73752	0.54819	1.36623	2.18285	0.816621
YDR210C-D	YDR210C-D_(transposable_element_gene): Retrotransposon TYA Gag and TYB Pol genes: transcribed/translated as one unit: polyprotein is processed to make a nucleocapsid-like protein (Gag), reverse transcriptase (RT), protease (PR), and integrase (IN): similar to retroviral genes	199577	YDR210C-D	YDR210C-D	32		1	13	13.3	24	210.22	69	122000000000	0.630681	1.5483	0.939568	1.18996	2.28041	1.09046			2	13	13.3	25	373.17	58	122000000000	0.747369	1.67873	0.560591	1.21195	2.05098	0.839038
YDR210W-B	YDR210W-B_(transposable_element_gene): Retrotransposon TYA Gag and TYB Pol genes: transcribed/translated as one unit: polyprotein is processed to make a nucleocapsid-like protein (Gag), reverse transcriptase (RT), protease (PR), and integrase (IN): similar to retroviral genes	202947	YDR210W-B	YDR210W-B	16		1	13	13.8	12	120.16	8	74900000000	3.07843	8.44693	7.24325	1.01788	14.079	13.0611			2	13	13.8	12	181.27	22	74900000000	0.899415	1.86531	0.62676	1.12267	2.13605	1.01338
YDR261W-B	YDR261W-B_(transposable_element_gene): Retrotransposon TYA Gag and TYB Pol genes: transcribed/translated as one unit: polyprotein is processed to make a nucleocapsid-like protein (Gag), reverse transcriptase (RT), protease (PR), and integrase (IN): similar to retroviral genes	202814	YDR261W-B	YDR261W-B|YCL020W|YDR210W-A|YDR261W-A|YFL002W-B|YGR161W-A|YOR192C-A|YOR343W-A|YLR410W-A|YDR034C-C|YBL100W-A	17		1	13	13.6	11	111.57	8	74500000000	3.07843	8.44693	7.21241	1.01788	14.079	13.0611			2	13	13.6	13	193.72	22	74500000000	0.899415	1.86531	0.639255	1.12267	2.13605	1.01338
YHR214C-C	YHR214C-C_(transposable_element_gene): Retrotransposon TYA Gag gene co-transcribed with TYB Pol: translated as TYA or TYA-TYB polyprotein: Gag is a nucleocapsid protein that is the structural constituent of virus-like particles (VLPs): similar to retroviral Gag	53495.7	YHR214C-C	YHR214C-C|YDR316W-A|YER159C-A|YGR161C-C|YOR142W-A|YBR012W-A	22		1	13	13.5	17	158.65	71	61100000000	0.726329	1.65442	0.985802	1.29408	2.38867	1.09459			2	13	13.5	18	310.35	52	61100000000	0.786423	1.72479	0.508818	1.36501	2.15201	0.787007
YNL054W-B	YNL054W-B_(pseudogene): TyB Gag-Pol protein: proteolytically processed to make the Gag, RT, PR, and IN proteins that are required for retrotransposition	198993	YNL054W-B	YNL054W-B	35		1	13	13.1	23	200.85	69	119000000000	0.709567	1.63531	1.02225	1.15957	2.37651	1.21694			2	13	13.1	28	387.6	49	119000000000	0.659972	1.58005	0.591621	1.09886	1.98513	0.886264
YOL103W-B	YOL103W-B_(transposable_element_gene): Retrotransposon TYA Gag and TYB Pol genes: transcribed/translated as one unit: polyprotein is processed to make a nucleocapsid-like protein (Gag), reverse transcriptase (RT), protease (PR), and integrase (IN): similar to retroviral genes	199410	YOL103W-B	YOL103W-B	34		1	13	13.2	24	211.29	91	137000000000	0.636564	1.55462	0.844653	1.21263	1.93846	0.725831			2	13	13.2	27	407.21	59	137000000000	0.745272	1.67629	3.39901	1.14144	2.16667	1.02522
YOR192C-B	YOR192C-B_(transposable_element_gene): Retrotransposon TYA Gag and TYB Pol genes: transcribed/translated as one unit: polyprotein is processed to make a nucleocapsid-like protein (Gag), reverse transcriptase (RT), protease (PR), and integrase (IN): similar to retroviral genes	202836	YOR192C-B	YOR192C-B|YCL019W	16		1	13	13.7	11	112.32	8	75100000000	3.07843	8.44693	7.24325	1.01788	14.079	13.0611			2	13	13.7	13	190.01	22	75100000000	0.899415	1.86531	0.62676	1.12267	2.13605	1.01338
