# Supplementary material for: Lso2 is a conserved ribosome-bound protein required for translational recovery in yeast
Source: PLoS Biol. 2018 Sep 12;16(9):e2005903. doi: 10.1371/journal.pbio.2005903 (PMC6135351; doi:10.1371/journal.pbio.2005903)
Supplement: S2 Table — Fold enrichments of tRNAs in Lso2 eCLIP IP samples relative to size-matched input or untagged controls, from set made with 1:2,000,000 RNase I. Only tRNA genes with ≥64 reads in all 4 libraries were analyzed. eCLIP, enhanced crosslinking and immunoprecipitation; IP, immunoprecipitation; Lso2, late-annotated short open reading frame 2. (XLSX) [file pbio.2005903.s009.xlsx]

## Sheet: all fold-enrichments
	Lso2 IP1 versus SMI	Lso2 IP1 versus untagged	Lso2 IP2 versus SMI	Lso2 IP2 versus untagged
tA(AGC)D	20.4342	11.7966	21.278	12.2837
tA(UGC)A	24.3165	23.9448	22.0806	21.7431
tD(GUC)B	3.74362	7.04305	3.95067	7.43258
tD(GUC)G2	3.42769	8.23627	3.35087	8.05169
tE(CUC)D	1.8716	7.02688	2.05258	7.70639
tE(CUC)I	6.63496	10.3122	7.22099	11.223
tE(UUC)B	5.08108	8.94906	5.42138	9.54842
tE(UUC)C	1.60013	6.97019	1.75358	7.63864
tE(UUC)M	6.5557	9.49571	6.96097	10.0827
tF(GAA)B	20.3853	14.1911	21.1256	14.7065
tF(GAA)D	17.0196	11.2679	17.9342	11.8734
tF(GAA)F	10.059	11.5878	10.5177	12.1163
tF(GAA)M	54.4153	14.5333	58.0083	15.4929
tF(GAA)N	27.9081	13.2275	28.8058	13.653
tG(GCC)B	7.0625	11.9145	8.11579	13.6914
tG(GCC)D1	12.278	18.5429	14.1933	21.4355
tG(UCC)G	16.9979	14.4734	17.5138	14.9127
tG(UCC)N	6.57318	7.44169	6.61126	7.4848
tH(GUG)E1	5.41	12.4176	6.28999	14.4374
tH(GUG)E2	3.40626	6.48718	3.59846	6.85324
tI(AAU)B	60.4685	23.3773	59.475	22.9933
tI(AAU)D	36.6384	19.4903	37.6412	20.0238
tI(UAU)D	23.3576	29.7382	19.2857	24.5541
tI(UAU)L	8.10931	21.9757	6.56315	17.7857
tK(CUU)D1	16.3023	9.86522	17.4547	10.5626
tK(CUU)E2	9.24235	10.4098	10.5061	11.8331
tK(CUU)I	36.3487	10.069	37.3617	10.3496
tK(UUU)D	15.8432	8.6692	14.6578	8.02053
tK(UUU)G2	5.10155	5.89324	4.35351	5.02912
tK(UUU)P	4.32666	5.11618	3.71297	4.39051
tL(CAA)D	4.26867	16.6985	4.16012	16.2739
tL(CAA)G1	5.78492	17.0029	5.96256	17.525
tL(CAA)M	5.29131	17.321	5.44483	17.8236
tL(GAG)G	12.2136	30.1135	13.2072	32.5634
tL(UAA)B1	9.05308	21.5498	9.09231	21.6432
tL(UAA)J	8.12966	12.8523	8.37131	13.2344
tL(UAA)L	3.46764	11.0117	3.48529	11.0677
tL(UAG)J	22.7641	24.4634	22.4954	24.1747
tL(UAG)L1	8.57184	14.7809	8.61447	14.8544
tM(CAU)D	41.3752	20.704	40.7233	20.3778
tM(CAU)E	60.4038	10.872	59.9409	10.7887
tM(CAU)J1	20.0504	14.4669	18.295	13.2003
tM(CAU)J3	21.9348	8.62179	21.6502	8.50993
tN(GUU)C	119.463	19.6979	113.837	18.7704
tN(GUU)F	94.9863	19.4733	89.8453	18.4193
tP(AGG)C	24.8368	11.6832	21.1639	9.95544
tP(UGG)H	20.7621	8.26273	15.7862	6.28248
tP(UGG)M	23.6302	8.11423	17.8453	6.12779
tQ(CUG)M	56.5716	14.7204	50.4746	13.1339
tQ(UUG)B	18.8492	15.3776	19.2363	15.6934
tQ(UUG)C	40.3317	15.3831	38.3967	14.645
tQ(UUG)D1	32.2892	17.9081	31.7321	17.5992
tQ(UUG)E2	29.9538	8.83147	26.7031	7.87303
tR(ACG)D	19.6353	13.7342	16.29	11.3942
tR(ACG)J	26.6311	14.4303	22.7408	12.3223
tR(ACG)K	19.152	14.3912	17.6195	13.2396
tR(CCG)L	11.0697	12.5246	10.7462	12.1585
tR(CCU)J	48.1304	22.0521	39.3221	18.0164
tR(UCU)B	21.9496	9.81189	23.0174	10.2892
tR(UCU)G2	29.433	11.4632	27.4362	10.6855
tR(UCU)J2	59.1905	9.17396	48.5693	7.52777
tS(AGA)B	3.34151	16.335	3.86523	18.8952
tS(AGA)M	7.62017	14.1965	7.89597	14.7103
tS(CGA)C	3.21231	12.6778	3.42312	13.5098
tS(GCU)F	5.24539	6.65349	4.68595	5.94387
tS(GCU)L	3.66924	6.66567	3.69287	6.70858
tS(UGA)E	5.24371	13.595	5.0866	13.1877
tS(UGA)I	8.06449	15.5252	8.30103	15.9806
tT(AGU)B	90.8223	20.4684	108.589	24.4724
tT(AGU)D	59.5497	16.7559	68.0742	19.1545
tT(CGU)K	91.8022	20.1712	83.6832	18.3873
tV(AAC)E1	4.93659	9.60155	4.82511	9.38472
tV(AAC)G1	7.19192	10.9639	6.61292	10.0812
tV(CAC)D	7.41115	23.7649	6.02374	19.316
tV(UAC)B	39.6274	18.4785	35.5173	16.5619
tW(CCA)G1	8.30652	6.01622	6.49619	4.70504
tW(CCA)J	12.2498	5.78709	9.4166	4.4486
tW(CCA)P	10.5908	5.86414	8.08547	4.47694
tY(GUA)F2	14.0058	12.3227	12.9319	11.3778
tY(GUA)J2	20.267	12.2294	18.5738	11.2077

## Sheet: 4-fold enriched targets
	Lso2 IP1 versus SMI	Lso2 IP1 versus untagged	Lso2 IP2 versus SMI	Lso2 IP2 versus untagged
tA(AGC)D	20.4342	11.7966	21.278	12.2837
tA(UGC)A	24.3165	23.9448	22.0806	21.7431
tE(CUC)I	6.63496	10.3122	7.22099	11.223
tE(UUC)B	5.08108	8.94906	5.42138	9.54842
tE(UUC)M	6.5557	9.49571	6.96097	10.0827
tF(GAA)B	20.3853	14.1911	21.1256	14.7065
tF(GAA)D	17.0196	11.2679	17.9342	11.8734
tF(GAA)F	10.059	11.5878	10.5177	12.1163
tF(GAA)M	54.4153	14.5333	58.0083	15.4929
tF(GAA)N	27.9081	13.2275	28.8058	13.653
tG(GCC)B	7.0625	11.9145	8.11579	13.6914
tG(GCC)D1	12.278	18.5429	14.1933	21.4355
tG(UCC)G	16.9979	14.4734	17.5138	14.9127
tG(UCC)N	6.57318	7.44169	6.61126	7.4848
tH(GUG)E1	5.41	12.4176	6.28999	14.4374
tI(AAU)B	60.4685	23.3773	59.475	22.9933
tI(AAU)D	36.6384	19.4903	37.6412	20.0238
tI(UAU)D	23.3576	29.7382	19.2857	24.5541
tI(UAU)L	8.10931	21.9757	6.56315	17.7857
tK(CUU)D1	16.3023	9.86522	17.4547	10.5626
tK(CUU)E2	9.24235	10.4098	10.5061	11.8331
tK(CUU)I	36.3487	10.069	37.3617	10.3496
tK(UUU)D	15.8432	8.6692	14.6578	8.02053
tK(UUU)G2	5.10155	5.89324	4.35351	5.02912
tL(CAA)D	4.26867	16.6985	4.16012	16.2739
tL(CAA)G1	5.78492	17.0029	5.96256	17.525
tL(CAA)M	5.29131	17.321	5.44483	17.8236
tL(GAG)G	12.2136	30.1135	13.2072	32.5634
tL(UAA)B1	9.05308	21.5498	9.09231	21.6432
tL(UAA)J	8.12966	12.8523	8.37131	13.2344
tL(UAG)J	22.7641	24.4634	22.4954	24.1747
tL(UAG)L1	8.57184	14.7809	8.61447	14.8544
tM(CAU)D	41.3752	20.704	40.7233	20.3778
tM(CAU)E	60.4038	10.872	59.9409	10.7887
tM(CAU)J1	20.0504	14.4669	18.295	13.2003
tM(CAU)J3	21.9348	8.62179	21.6502	8.50993
tN(GUU)C	119.463	19.6979	113.837	18.7704
tN(GUU)F	94.9863	19.4733	89.8453	18.4193
tP(AGG)C	24.8368	11.6832	21.1639	9.95544
tP(UGG)H	20.7621	8.26273	15.7862	6.28248
tP(UGG)M	23.6302	8.11423	17.8453	6.12779
tQ(CUG)M	56.5716	14.7204	50.4746	13.1339
tQ(UUG)B	18.8492	15.3776	19.2363	15.6934
tQ(UUG)C	40.3317	15.3831	38.3967	14.645
tQ(UUG)D1	32.2892	17.9081	31.7321	17.5992
tQ(UUG)E2	29.9538	8.83147	26.7031	7.87303
tR(ACG)D	19.6353	13.7342	16.29	11.3942
tR(ACG)J	26.6311	14.4303	22.7408	12.3223
tR(ACG)K	19.152	14.3912	17.6195	13.2396
tR(CCG)L	11.0697	12.5246	10.7462	12.1585
tR(CCU)J	48.1304	22.0521	39.3221	18.0164
tR(UCU)B	21.9496	9.81189	23.0174	10.2892
tR(UCU)G2	29.433	11.4632	27.4362	10.6855
tR(UCU)J2	59.1905	9.17396	48.5693	7.52777
tS(AGA)M	7.62017	14.1965	7.89597	14.7103
tS(GCU)F	5.24539	6.65349	4.68595	5.94387
tS(UGA)E	5.24371	13.595	5.0866	13.1877
tS(UGA)I	8.06449	15.5252	8.30103	15.9806
tT(AGU)B	90.8223	20.4684	108.589	24.4724
tT(AGU)D	59.5497	16.7559	68.0742	19.1545
tT(CGU)K	91.8022	20.1712	83.6832	18.3873
tV(AAC)E1	4.93659	9.60155	4.82511	9.38472
tV(AAC)G1	7.19192	10.9639	6.61292	10.0812
tV(CAC)D	7.41115	23.7649	6.02374	19.316
tV(UAC)B	39.6274	18.4785	35.5173	16.5619
tW(CCA)G1	8.30652	6.01622	6.49619	4.70504
tW(CCA)J	12.2498	5.78709	9.4166	4.4486
tW(CCA)P	10.5908	5.86414	8.08547	4.47694
tY(GUA)F2	14.0058	12.3227	12.9319	11.3778
tY(GUA)J2	20.267	12.2294	18.5738	11.2077
