# Supplementary material for: Lso2 is a conserved ribosome-bound protein required for translational recovery in yeast
Source: PLoS Biol. 2018 Sep 12;16(9):e2005903. doi: 10.1371/journal.pbio.2005903 (PMC6135351; doi:10.1371/journal.pbio.2005903)
Supplement: S3 Table — Fold enrichments of tRNAs in CCDC124 eCLIP IP relative to size-matched input or untagged controls. Only tRNA genes with ≥64 reads in all 4 libraries were analyzed. CCDC124, coiled-coil domain containing 124; eCLIP, enhanced crosslinking and immunoprecipitation; IP, immunoprecipitation. (XLSX) [file pbio.2005903.s010.xlsx]

## Sheet: all fold-enrichments
	CCDC124 IP vs SMI	CCDC124 IP versus untagged
tA(AGC)D	15.5033	8.95001
tA(UGC)A	22.8125	22.4638
tD(GUC)B	2.93809	5.52756
tD(GUC)G2	2.6497	6.36686
tE(CUC)D	3.99664	15.0053
tE(CUC)I	12.412	19.2909
tE(UUC)B	7.62682	13.4327
tE(UUC)C	2.88507	12.5674
tE(UUC)M	9.24762	13.3949
tF(GAA)B	16.2975	11.3454
tF(GAA)D	14.9697	9.91072
tF(GAA)F	8.92661	10.2833
tF(GAA)M	37.5546	10.0301
tF(GAA)N	20.3197	9.63085
tG(GCC)B	5.80661	9.79583
tG(GCC)D1	8.43148	12.7337
tG(UCC)G	13.781	11.7343
tG(UCC)N	7.2368	8.19299
tH(GUG)E1	6.52009	14.9656
tH(GUG)E2	4.45821	8.49062
tI(AAU)B	30.7051	11.8707
tI(AAU)D	20.5646	10.9397
tI(UAU)D	27.0927	34.4938
tI(UAU)L	7.33922	19.8888
tK(CUU)D1	17.0947	10.3448
tK(CUU)E2	13.016	14.66
tK(CUU)I	29.6632	8.21702
tK(UUU)D	11.1525	6.10249
tK(UUU)G2	4.53765	5.24183
tK(UUU)P	3.79553	4.48813
tL(CAA)D	4.61882	18.0683
tL(CAA)G1	5.40494	15.8861
tL(CAA)M	4.84238	15.8515
tL(GAG)G	5.56737	13.7268
tL(UAA)B1	5.58658	13.2982
tL(UAA)J	6.05227	9.56814
tL(UAA)L	2.96075	9.40202
tL(UAG)J	15.0953	16.2222
tL(UAG)L1	8.22002	14.1742
tM(CAU)D	26.7622	13.3917
tM(CAU)E	185.732	33.4297
tM(CAU)J1	16.3279	11.781
tM(CAU)J3	78.813	30.9786
tN(GUU)C	46.0163	7.58753
tN(GUU)F	42.7354	8.76126
tP(AGG)C	13.9877	6.57977
tP(UGG)H	13.7763	5.48258
tP(UGG)M	15.6279	5.36638
tQ(CUG)M	33.1045	8.61409
tQ(UUG)B	14.6333	11.9381
tQ(UUG)C	27.98	10.672
tQ(UUG)D1	22.7088	12.5947
tQ(UUG)E2	17.5124	5.16329
tR(ACG)D	7.38897	5.1683
tR(ACG)J	10.4416	5.65786
tR(ACG)K	8.48365	6.37477
tR(CCG)L	5.29157	5.98703
tR(CCU)J	27.6009	12.646
tR(UCU)B	29.8606	13.3482
tR(UCU)G2	32.8057	12.7767
tR(UCU)J2	51.3935	7.96549
tS(AGA)B	3.56605	17.4326
tS(AGA)M	6.09782	11.3603
tS(CGA)C	3.06318	12.0892
tS(GCU)F	4.48692	5.69142
tS(GCU)L	3.97002	7.21207
tS(UGA)E	3.3885	8.78512
tS(UGA)I	6.13243	11.8058
tT(AGU)B	126.028	28.4026
tT(AGU)D	64.9098	18.2641
tT(CGU)K	77.8406	17.1035
tV(AAC)E1	4.77086	9.2792
tV(AAC)G1	6.4736	9.86882
tV(CAC)D	3.90192	12.5121
tV(UAC)B	26.2542	12.2425
tW(CCA)G1	4.3437	3.14604
tW(CCA)J	6.58036	3.10871
tW(CCA)P	5.5727	3.08562
tY(GUA)F2	8.77217	7.71799
tY(GUA)J2	12.854	7.75627

## Sheet: 4-fold enriched targets
	CCDC124 IP vs SMI	CCDC124 IP versus untagged
tA(AGC)D	8.95001	15.5033
tA(UGC)A	22.4638	22.8125
tE(CUC)I	19.2909	12.412
tE(UUC)B	13.4327	7.62682
tE(UUC)M	13.3949	9.24762
tF(GAA)B	11.3454	16.2975
tF(GAA)D	9.91072	14.9697
tF(GAA)F	10.2833	8.92661
tF(GAA)M	10.0301	37.5546
tF(GAA)N	9.63085	20.3197
tG(GCC)B	9.79583	5.80661
tG(GCC)D1	12.7337	8.43148
tG(UCC)G	11.7343	13.781
tG(UCC)N	8.19299	7.2368
tH(GUG)E1	14.9656	6.52009
tH(GUG)E2	8.49062	4.45821
tI(AAU)B	11.8707	30.7051
tI(AAU)D	10.9397	20.5646
tI(UAU)D	34.4938	27.0927
tI(UAU)L	19.8888	7.33922
tK(CUU)D1	10.3448	17.0947
tK(CUU)E2	14.66	13.016
tK(CUU)I	8.21702	29.6632
tK(UUU)D	6.10249	11.1525
tK(UUU)G2	5.24183	4.53765
tL(CAA)D	18.0683	4.61882
tL(CAA)G1	15.8861	5.40494
tL(CAA)M	15.8515	4.84238
tL(GAG)G	13.7268	5.56737
tL(UAA)B1	13.2982	5.58658
tL(UAA)J	9.56814	6.05227
tL(UAG)J	16.2222	15.0953
tL(UAG)L1	14.1742	8.22002
tM(CAU)D	13.3917	26.7622
tM(CAU)E	33.4297	185.732
tM(CAU)J1	11.781	16.3279
tM(CAU)J3	30.9786	78.813
tN(GUU)C	7.58753	46.0163
tN(GUU)F	8.76126	42.7354
tP(AGG)C	6.57977	13.9877
tP(UGG)H	5.48258	13.7763
tP(UGG)M	5.36638	15.6279
tQ(CUG)M	8.61409	33.1045
tQ(UUG)B	11.9381	14.6333
tQ(UUG)C	10.672	27.98
tQ(UUG)D1	12.5947	22.7088
tQ(UUG)E2	5.16329	17.5124
tR(ACG)D	5.1683	7.38897
tR(ACG)J	5.65786	10.4416
tR(ACG)K	6.37477	8.48365
tR(CCG)L	5.98703	5.29157
tR(CCU)J	12.646	27.6009
tR(UCU)B	13.3482	29.8606
tR(UCU)G2	12.7767	32.8057
tR(UCU)J2	7.96549	51.3935
tS(AGA)M	11.3603	6.09782
tS(GCU)F	5.69142	4.48692
tS(UGA)I	11.8058	6.13243
tT(AGU)B	28.4026	126.028
tT(AGU)D	18.2641	64.9098
tT(CGU)K	17.1035	77.8406
tV(AAC)E1	9.2792	4.77086
tV(AAC)G1	9.86882	6.4736
tV(UAC)B	12.2425	26.2542
tY(GUA)F2	7.71799	8.77217
tY(GUA)J2	7.75627	12.854
