# Supplementary material for: Lso2 is a conserved ribosome-bound protein required for translational recovery in yeast
Source: PLoS Biol. 2018 Sep 12;16(9):e2005903. doi: 10.1371/journal.pbio.2005903 (PMC6135351; doi:10.1371/journal.pbio.2005903)
Supplement: S4 Table — Full Gene Ontology annotations of differentially expressed genes in recovering lso2Δ. Terms with p-value of enrichment <0.05 (Holm-Bonferroni corrected) are shown. (XLSX) [file pbio.2005903.s011.xlsx]

## Sheet: DESeq-decreased genes
Gene Ontology - biological process	Gene Ontology ID	p-value of enrichment	genes
cellular amino acid biosynthetic process	GO:0008652	6.72427e-19	YAL012W,YBR115C,YBR248C,YBR249C,YBR263W,YCL009C,YCL030C,YCR053W,YDL066W,YDL182W,YDR035W,YDR127W,YDR158W,YDR300C,YDR354W,YEL009C,YER052C,YER055C,YER081W,YER090W,YER091C,YFL018C,YFR030W,YFR055W,YGL026C,YGL125W,YGL148W,YGL184C,YGL202W,YGR124W,YGR155W,YGR204W,YGR208W,YHR018C,YHR208W,YIL074C,YIL116W,YIR017C,YIR034C,YJL071W,YJL200C,YJR010W,YJR109C,YJR130C,YJR137C,YKL211C,YLL058W,YLL062C,YLR058C,YLR303W…
cellular amino acid metabolic process	GO:0006520	8.39576e-19	YAL012W,YBL098W,YBR115C,YBR145W,YBR248C,YBR249C,YBR263W,YCL009C,YCL030C,YCR053W,YDL066W,YDL182W,YDR023W,YDR035W,YDR127W,YDR158W,YDR300C,YDR321W,YDR341C,YDR354W,YDR502C,YEL009C,YER052C,YER055C,YER081W,YER090W,YER091C,YFL018C,YFR030W,YFR055W,YGL026C,YGL105W,YGL125W,YGL148W,YGL184C,YGL202W,YGL256W,YGR124W,YGR155W,YGR185C,YGR204W,YGR208W,YGR264C,YHR018C,YHR208W,YIL074C,YIL116W,YIR017C,YIR023W,YIR034C…
alpha-amino acid biosynthetic process	GO:1901607	1.82669e-16	YAL012W,YBR115C,YBR248C,YBR263W,YCL009C,YCL030C,YCR053W,YDL066W,YDL182W,YDR158W,YDR300C,YDR354W,YER052C,YER055C,YER081W,YER090W,YER091C,YFL018C,YFR030W,YFR055W,YGL026C,YGL125W,YGL184C,YGL202W,YGR124W,YGR155W,YGR204W,YGR208W,YHR018C,YHR208W,YIL074C,YIL116W,YIR017C,YIR034C,YJL071W,YJL200C,YJR010W,YJR109C,YJR130C,YJR137C,YKL211C,YLL058W,YLL062C,YLR058C,YLR303W,YLR438W,YMR062C,YNL277W,YNR050C,YOL058W…
carboxylic acid metabolic process	GO:0019752	1.27965e-15	YAL012W,YAL038W,YBL098W,YBR041W,YBR115C,YBR145W,YBR196C,YBR218C,YBR248C,YBR249C,YBR263W,YCL009C,YCL026C-A,YCL030C,YCR012W,YCR053W,YDL066W,YDL182W,YDR023W,YDR035W,YDR050C,YDR127W,YDR158W,YDR300C,YDR321W,YDR341C,YDR354W,YDR502C,YEL009C,YER015W,YER052C,YER055C,YER065C,YER073W,YER081W,YER090W,YER091C,YER125W,YFL018C,YFR030W,YFR055W,YGL026C,YGL105W,YGL125W,YGL148W,YGL184C,YGL202W,YGL253W,YGL256W,YGR12…
oxoacid metabolic process	GO:0043436	1.33471e-15	YAL012W,YAL038W,YBL098W,YBR041W,YBR115C,YBR145W,YBR196C,YBR218C,YBR248C,YBR249C,YBR263W,YCL009C,YCL026C-A,YCL030C,YCR012W,YCR053W,YDL066W,YDL182W,YDR023W,YDR035W,YDR050C,YDR089W,YDR127W,YDR158W,YDR300C,YDR321W,YDR341C,YDR354W,YDR502C,YEL009C,YER015W,YER052C,YER055C,YER065C,YER073W,YER081W,YER090W,YER091C,YER125W,YFL018C,YFR030W,YFR055W,YGL026C,YGL105W,YGL125W,YGL148W,YGL184C,YGL202W,YGL253W,YGL25…
organic acid metabolic process	GO:0006082	1.63707e-15	YAL012W,YAL038W,YBL098W,YBR041W,YBR115C,YBR145W,YBR196C,YBR218C,YBR248C,YBR249C,YBR263W,YCL009C,YCL026C-A,YCL030C,YCR012W,YCR053W,YDL066W,YDL182W,YDR023W,YDR035W,YDR050C,YDR089W,YDR127W,YDR158W,YDR300C,YDR321W,YDR341C,YDR354W,YDR502C,YEL009C,YER015W,YER052C,YER055C,YER065C,YER073W,YER081W,YER090W,YER091C,YER125W,YFL018C,YFR030W,YFR055W,YGL026C,YGL105W,YGL125W,YGL148W,YGL184C,YGL202W,YGL253W,YGL25…
alpha-amino acid metabolic process	GO:1901605	5.28916e-15	YAL012W,YBL098W,YBR115C,YBR248C,YBR263W,YCL009C,YCL030C,YCR053W,YDL066W,YDL182W,YDR158W,YDR300C,YDR321W,YDR354W,YDR502C,YER052C,YER055C,YER081W,YER090W,YER091C,YFL018C,YFR030W,YFR055W,YGL026C,YGL125W,YGL184C,YGL202W,YGR124W,YGR155W,YGR204W,YGR208W,YHR018C,YHR208W,YIL074C,YIL116W,YIR017C,YIR034C,YJL071W,YJL200C,YJR010W,YJR025C,YJR109C,YJR130C,YJR137C,YKL015W,YKL043W,YKL104C,YKL106W,YKL184W,YKL211C…
organic acid biosynthetic process	GO:0016053	8.52542e-14	YAL012W,YBL098W,YBR115C,YBR248C,YBR249C,YBR263W,YCL009C,YCL030C,YCR053W,YDL066W,YDL182W,YDR035W,YDR127W,YDR158W,YDR300C,YDR354W,YEL009C,YER052C,YER055C,YER073W,YER081W,YER090W,YER091C,YER125W,YFL018C,YFR030W,YFR055W,YGL026C,YGL125W,YGL148W,YGL184C,YGL202W,YGR124W,YGR155W,YGR204W,YGR208W,YHR018C,YHR208W,YIL074C,YIL116W,YIR017C,YIR034C,YJL071W,YJL200C,YJR010W,YJR109C,YJR130C,YJR137C,YKL182W,YKL184W…
carboxylic acid biosynthetic process	GO:0046394	8.52542e-14	YAL012W,YBL098W,YBR115C,YBR248C,YBR249C,YBR263W,YCL009C,YCL030C,YCR053W,YDL066W,YDL182W,YDR035W,YDR127W,YDR158W,YDR300C,YDR354W,YEL009C,YER052C,YER055C,YER073W,YER081W,YER090W,YER091C,YER125W,YFL018C,YFR030W,YFR055W,YGL026C,YGL125W,YGL148W,YGL184C,YGL202W,YGR124W,YGR155W,YGR204W,YGR208W,YHR018C,YHR208W,YIL074C,YIL116W,YIR017C,YIR034C,YJL071W,YJL200C,YJR010W,YJR109C,YJR130C,YJR137C,YKL182W,YKL184W…
small molecule biosynthetic process	GO:0044283	5.11392e-11	YAL012W,YBL098W,YBR115C,YBR145W,YBR196C,YBR218C,YBR248C,YBR249C,YBR256C,YBR263W,YCL009C,YCL030C,YCR012W,YCR053W,YDL066W,YDL182W,YDR035W,YDR050C,YDR127W,YDR158W,YDR300C,YDR354W,YDR477W,YDR487C,YEL009C,YER052C,YER055C,YER073W,YER081W,YER090W,YER091C,YER125W,YFL018C,YFR030W,YFR055W,YGL026C,YGL125W,YGL148W,YGL184C,YGL202W,YGL256W,YGR124W,YGR155W,YGR192C,YGR204W,YGR208W,YGR254W,YHR018C,YHR046C,YHR174W…
aspartate family amino acid metabolic process	GO:0009066	4.30909e-10	YAL012W,YBR115C,YCR053W,YDL182W,YDR158W,YDR321W,YDR502C,YER052C,YER091C,YFR030W,YFR055W,YGL125W,YGL184C,YGL202W,YGR124W,YGR204W,YHR208W,YIR017C,YIR034C,YJL200C,YJR010W,YJR130C,YJR137C,YKL043W,YKL106W,YLL058W,YLL062C,YLR180W,YLR303W,YNL277W,YNR050C,YOL064C,YPL273W,YPR167C
aspartate family amino acid biosynthetic process	GO:0009067	9.2519e-10	YAL012W,YBR115C,YCR053W,YDL182W,YDR158W,YER052C,YER091C,YFR030W,YFR055W,YGL125W,YGL184C,YGL202W,YGR124W,YGR204W,YHR208W,YIR017C,YIR034C,YJL200C,YJR010W,YJR130C,YJR137C,YLL058W,YLL062C,YLR303W,YNL277W,YNR050C,YOL064C,YPL273W,YPR167C
sulfur amino acid metabolic process	GO:0000096	2.61525e-08	YAL012W,YDR158W,YDR502C,YER052C,YER091C,YFR030W,YFR055W,YGL125W,YGL184C,YGL202W,YGR155W,YGR204W,YHR208W,YIR017C,YJR010W,YJR130C,YJR137C,YLL058W,YLL062C,YLR180W,YLR303W,YNL239W,YNL277W,YOL064C,YPL273W,YPR167C
methionine metabolic process	GO:0006555	4.54423e-08	YAL012W,YDR158W,YDR502C,YER052C,YER091C,YFR030W,YFR055W,YGL125W,YGL184C,YGL202W,YGR204W,YHR208W,YIR017C,YJR010W,YJR130C,YJR137C,YLL058W,YLL062C,YLR180W,YLR303W,YNL277W,YOL064C,YPL273W,YPR167C
sulfur amino acid biosynthetic process	GO:0000097	5.69929e-08	YAL012W,YDR158W,YER052C,YER091C,YFR030W,YFR055W,YGL125W,YGL184C,YGL202W,YGR155W,YGR204W,YHR208W,YIR017C,YJR010W,YJR130C,YJR137C,YLL058W,YLL062C,YLR303W,YNL277W,YOL064C,YPL273W,YPR167C
methionine biosynthetic process	GO:0009086	1.39589e-07	YAL012W,YDR158W,YER052C,YER091C,YFR030W,YFR055W,YGL125W,YGL184C,YGL202W,YGR204W,YHR208W,YIR017C,YJR010W,YJR130C,YJR137C,YLL058W,YLL062C,YLR303W,YNL277W,YOL064C,YPL273W,YPR167C
organonitrogen compound metabolic process	GO:1901564	2.37674e-07	YAL003W,YAL012W,YAL017W,YAL035W,YAL038W,YBL090W,YBL098W,YBR029C,YBR039W,YBR115C,YBR145W,YBR146W,YBR185C,YBR196C,YBR248C,YBR249C,YBR256C,YBR263W,YCL009C,YCL030C,YCL050C,YCL057W,YCR012W,YCR053W,YCR093W,YDL066W,YDL120W,YDL134C,YDL182W,YDL205C,YDR023W,YDR035W,YDR050C,YDR062W,YDR127W,YDR158W,YDR194C,YDR206W,YDR237W,YDR300C,YDR321W,YDR322C-A,YDR328C,YDR341C,YDR354W,YDR400W,YDR404C,YDR429C,YDR477W,YDR48…
serine family amino acid metabolic process	GO:0009069	1.3069e-06	YAL012W,YBR263W,YDR158W,YER052C,YER081W,YFL018C,YFR030W,YFR055W,YGL184C,YGR155W,YGR208W,YIL074C,YIR017C,YJR010W,YJR130C,YJR137C,YLR058C,YLR303W,YNL277W,YPL273W,YPR167C
organonitrogen compound biosynthetic process	GO:1901566	5.1868e-06	YAL003W,YAL012W,YAL017W,YAL035W,YBL090W,YBL098W,YBR039W,YBR115C,YBR146W,YBR185C,YBR248C,YBR249C,YBR256C,YBR263W,YCL009C,YCL030C,YCR053W,YCR093W,YDL066W,YDL120W,YDL134C,YDL182W,YDL205C,YDR023W,YDR035W,YDR062W,YDR127W,YDR158W,YDR194C,YDR206W,YDR237W,YDR300C,YDR322C-A,YDR328C,YDR341C,YDR354W,YDR400W,YDR404C,YDR429C,YDR477W,YDR487C,YDR515W,YDR531W,YEL009C,YEL026W,YEL050C,YER052C,YER055C,YER081W,YER09…
serine family amino acid biosynthetic process	GO:0009070	5.56381e-06	YAL012W,YBR263W,YDR158W,YER052C,YER081W,YFL018C,YFR030W,YGL184C,YGR155W,YGR208W,YIL074C,YIR017C,YJR010W,YJR137C,YLR058C,YLR303W,YPR167C
small molecule metabolic process	GO:0044281	2.25961e-05	YAL012W,YAL017W,YAL038W,YBL098W,YBR039W,YBR041W,YBR115C,YBR145W,YBR196C,YBR218C,YBR248C,YBR249C,YBR256C,YBR263W,YCL009C,YCL026C-A,YCL030C,YCL050C,YCR012W,YCR053W,YDL066W,YDL182W,YDR023W,YDR035W,YDR050C,YDR089W,YDR127W,YDR158W,YDR300C,YDR321W,YDR322C-A,YDR341C,YDR354W,YDR400W,YDR477W,YDR481C,YDR487C,YDR502C,YDR531W,YEL009C,YER015W,YER052C,YER055C,YER065C,YER073W,YER081W,YER090W,YER091C,YER125W,YER…
cysteine metabolic process	GO:0006534	0.000389939	YAL012W,YFR030W,YFR055W,YGL184C,YGR155W,YIR017C,YJR010W,YJR130C,YJR137C,YLR303W,YPL273W,YPR167C
sulfur compound biosynthetic process	GO:0044272	0.00459862	YAL012W,YDR158W,YDR502C,YER052C,YER091C,YFR030W,YFR055W,YGL125W,YGL184C,YGL202W,YGR155W,YGR204W,YHR208W,YIR017C,YJR010W,YJR130C,YJR137C,YLL058W,YLL062C,YLR180W,YLR303W,YNL277W,YOL064C,YPL273W,YPR167C
single-organism biosynthetic process	GO:0044711	0.00768743	YAL012W,YAL017W,YBL011W,YBL091C-A,YBL098W,YBR029C,YBR039W,YBR115C,YBR145W,YBR196C,YBR218C,YBR248C,YBR249C,YBR256C,YBR263W,YCL009C,YCL030C,YCL050C,YCR012W,YCR053W,YDL066W,YDL120W,YDL182W,YDL205C,YDR035W,YDR050C,YDR062W,YDR089W,YDR127W,YDR158W,YDR300C,YDR322C-A,YDR354W,YDR400W,YDR477W,YDR487C,YDR531W,YEL009C,YER052C,YER055C,YER073W,YER081W,YER090W,YER091C,YER125W,YER129W,YFL018C,YFR030W,YFR055W,YGL…
homocysteine metabolic process	GO:0050667	0.012905	YAL012W,YER091C,YGL184C,YGR155W,YJR130C,YNL239W,YPL273W
aromatic amino acid family biosynthetic process	GO:0009073	0.0289164	YBR249C,YDR035W,YDR127W,YDR354W,YER090W,YGL026C,YGL148W,YGL202W,YKL211C
cysteine biosynthetic process	GO:0019344	0.0289164	YAL012W,YFR030W,YGL184C,YGR155W,YIR017C,YJR010W,YJR137C,YLR303W,YPR167C
Gene Ontology - cellular component	Gene Ontology ID	p-value of enrichment	genes
ribonucleoprotein granule	GO:0035770	8.11908e-09	YAL035W,YBL016W,YBR094W,YBR172C,YBR238C,YCL011C,YCR093W,YDL053C,YDL134C,YDL140C,YDR023W,YDR206W,YDR404C,YDR429C,YDR502C,YDR515W,YER112W,YER165W,YFL045C,YGL049C,YGL105W,YGL173C,YGR155W,YGR178C,YGR185C,YGR234W,YHL034C,YHR082C,YJL124C,YJL140W,YJR007W,YJR137C,YKL025C,YKL081W,YLR180W,YLR192C,YLR244C,YMR012W,YNL288W,YNR051C,YOL123W,YOL139C,YPL184C,YPR163C
cytoplasmic ribonucleoprotein granule	GO:0036464	8.11908e-09	YAL035W,YBL016W,YBR094W,YBR172C,YBR238C,YCL011C,YCR093W,YDL053C,YDL134C,YDL140C,YDR023W,YDR206W,YDR404C,YDR429C,YDR502C,YDR515W,YER112W,YER165W,YFL045C,YGL049C,YGL105W,YGL173C,YGR155W,YGR178C,YGR185C,YGR234W,YHL034C,YHR082C,YJL124C,YJL140W,YJR007W,YJR137C,YKL025C,YKL081W,YLR180W,YLR192C,YLR244C,YMR012W,YNL288W,YNR051C,YOL123W,YOL139C,YPL184C,YPR163C
cytoplasmic stress granule	GO:0010494	1.69466e-06	YAL035W,YBL016W,YCL011C,YDL053C,YDL134C,YDL140C,YDR023W,YDR429C,YDR502C,YDR515W,YER165W,YFL045C,YGL049C,YGL105W,YGL173C,YGR155W,YGR178C,YGR185C,YGR234W,YHL034C,YHR082C,YJR007W,YJR137C,YKL081W,YLR180W,YLR192C,YLR244C,YMR012W,YOL123W,YOL139C,YPL184C,YPR163C
extracellular region	GO:0005576	0.00265128	YBR162C,YDR261C,YDR349C,YDR461W,YEL040W,YER065C,YER091C,YGR014W,YGR037C,YGR279C,YIL015W,YIL123W,YJL079C,YJL158C,YKL096W-A,YKR013W,YKR042W,YLL024C,YLR040C,YLR042C,YMR305C,YMR307W,YNL066W,YNL145W,YNR044W,YOL155C,YOR383C,YOR389W
cytosolic proteasome complex	GO:0031597	0.00370721	YBL041W,YDL147W,YDR363W-A,YDR394W,YER012W,YFR052W,YGL011C,YGL048C,YIL075C,YML092C,YOR117W,YOR259C,YOR261C,YOR362C
fungal-type cell wall	GO:0009277	0.00549224	YBR162C,YDR261C,YDR349C,YEL040W,YGL032C,YGR192C,YGR279C,YIL015W,YIL123W,YJL052W,YJL116C,YJL158C,YJR009C,YJR092W,YKL096W-A,YKR042W,YLL024C,YLR040C,YLR042C,YLR084C,YMR305C,YMR307W,YNL066W,YNR044W,YOL155C,YOR383C,YPL163C
cell wall	GO:0005618	0.010562	YBR162C,YDR261C,YDR349C,YEL040W,YGL032C,YGR192C,YGR279C,YIL015W,YIL123W,YJL052W,YJL116C,YJL158C,YJR009C,YJR092W,YKL096W-A,YKR042W,YLL024C,YLR040C,YLR042C,YLR084C,YMR305C,YMR307W,YNL066W,YNR044W,YOL155C,YOR383C,YPL163C
external encapsulating structure	GO:0030312	0.010562	YBR162C,YDR261C,YDR349C,YEL040W,YGL032C,YGR192C,YGR279C,YIL015W,YIL123W,YJL052W,YJL116C,YJL158C,YJR009C,YJR092W,YKL096W-A,YKR042W,YLL024C,YLR040C,YLR042C,YLR084C,YMR305C,YMR307W,YNL066W,YNR044W,YOL155C,YOR383C,YPL163C
Gene Ontology - molecular function	Gene Ontology ID	p-value of enrichment	genes
pyridoxal phosphate binding	GO:0030170	0.0140956	YAL012W,YBR263W,YCR053W,YDR062W,YFR055W,YGL184C,YGL202W,YGR155W,YIL116W,YJR130C,YKL106W,YKL218C,YLL058W,YLR058C,YLR303W,YLR438W

## Sheet: DESeq-increased genes
Gene Ontology - biological process	Gene Ontology ID	p-value of enrichment	genes
cytoplasmic translation	GO:0002181	6.35768e-66	YBL027W,YBL072C,YBL087C,YBL092W,YBR048W,YBR191W,YCR031C,YDL061C,YDL075W,YDL082W,YDL083C,YDR012W,YDR064W,YDR382W,YDR418W,YDR447C,YDR450W,YDR471W,YDR500C,YEL034W,YEL054C,YER074W,YER102W,YER117W,YER131W,YFL034C-A,YFR031C-A,YFR032C-A,YGL030W,YGL031C,YGL076C,YGL103W,YGL135W,YGL147C,YGR027C,YGR034W,YGR085C,YGR148C,YGR214W,YGR271W,YHL001W,YHL015W,YHL033C,YHR010W,YHR021C,YHR141C,YHR203C,YIL018W,YIL052C,Y…
amide biosynthetic process	GO:0043604	2.27261e-23	YBL027W,YBL072C,YBL087C,YBL092W,YBR048W,YBR118W,YBR191W,YCR031C,YDL061C,YDL075W,YDL082W,YDL083C,YDL224C,YDR012W,YDR041W,YDR064W,YDR382W,YDR418W,YDR432W,YDR447C,YDR450W,YDR471W,YDR500C,YEL034W,YEL054C,YER035W,YER074W,YER102W,YER117W,YER131W,YFL034C-A,YFR031C-A,YFR032C-A,YGL030W,YGL031C,YGL076C,YGL103W,YGL123W,YGL135W,YGL147C,YGL222C,YGR027C,YGR034W,YGR085C,YGR118W,YGR148C,YGR214W,YGR271W,YGR286C,Y…
cellular amide metabolic process	GO:0043603	1.67378e-22	YBL027W,YBL072C,YBL087C,YBL092W,YBR048W,YBR118W,YBR191W,YBR208C,YCR031C,YDL061C,YDL075W,YDL082W,YDL083C,YDL224C,YDR012W,YDR041W,YDR064W,YDR382W,YDR418W,YDR432W,YDR447C,YDR450W,YDR471W,YDR500C,YEL034W,YEL054C,YER035W,YER074W,YER102W,YER117W,YER131W,YFL034C-A,YFR031C-A,YFR032C-A,YGL030W,YGL031C,YGL076C,YGL103W,YGL123W,YGL135W,YGL147C,YGL222C,YGR027C,YGR034W,YGR085C,YGR118W,YGR148C,YGR214W,YGR271W,Y…
peptide biosynthetic process	GO:0043043	1.80653e-22	YBL027W,YBL072C,YBL087C,YBL092W,YBR048W,YBR118W,YBR191W,YCR031C,YDL061C,YDL075W,YDL082W,YDL083C,YDL224C,YDR012W,YDR041W,YDR064W,YDR382W,YDR418W,YDR432W,YDR447C,YDR450W,YDR471W,YDR500C,YEL034W,YEL054C,YER035W,YER074W,YER102W,YER117W,YER131W,YFL034C-A,YFR031C-A,YFR032C-A,YGL030W,YGL031C,YGL076C,YGL103W,YGL123W,YGL135W,YGL147C,YGL222C,YGR027C,YGR034W,YGR085C,YGR118W,YGR148C,YGR214W,YGR271W,YHL001W,Y…
translation	GO:0006412	2.59854e-22	YBL027W,YBL072C,YBL087C,YBL092W,YBR048W,YBR118W,YBR191W,YCR031C,YDL061C,YDL075W,YDL082W,YDL083C,YDL224C,YDR012W,YDR041W,YDR064W,YDR382W,YDR418W,YDR432W,YDR447C,YDR450W,YDR471W,YDR500C,YEL034W,YEL054C,YER035W,YER074W,YER102W,YER117W,YER131W,YFL034C-A,YFR031C-A,YFR032C-A,YGL030W,YGL031C,YGL076C,YGL103W,YGL123W,YGL135W,YGL147C,YGL222C,YGR027C,YGR034W,YGR085C,YGR118W,YGR148C,YGR214W,YGR271W,YHL001W,Y…
peptide metabolic process	GO:0006518	1.07308e-19	YBL027W,YBL072C,YBL087C,YBL092W,YBR048W,YBR118W,YBR191W,YCR031C,YDL061C,YDL075W,YDL082W,YDL083C,YDL224C,YDR012W,YDR041W,YDR064W,YDR382W,YDR418W,YDR432W,YDR447C,YDR450W,YDR471W,YDR500C,YEL034W,YEL054C,YER035W,YER074W,YER102W,YER117W,YER131W,YFL034C-A,YFR031C-A,YFR032C-A,YGL030W,YGL031C,YGL076C,YGL103W,YGL123W,YGL135W,YGL147C,YGL222C,YGR027C,YGR034W,YGR085C,YGR118W,YGR148C,YGR214W,YGR271W,YHL001W,Y…
organonitrogen compound metabolic process	GO:1901564	1.89486e-16	YAL044C,YAL053W,YAL062W,YBL027W,YBL033C,YBL072C,YBL087C,YBL092W,YBR006W,YBR048W,YBR118W,YBR140C,YBR166C,YBR191W,YBR208C,YCL064C,YCR005C,YCR031C,YCR068W,YDL061C,YDL075W,YDL082W,YDL083C,YDL171C,YDL215C,YDL224C,YDR012W,YDR019C,YDR041W,YDR044W,YDR064W,YDR147W,YDR305C,YDR380W,YDR382W,YDR399W,YDR418W,YDR432W,YDR447C,YDR450W,YDR471W,YDR500C,YDR520C,YEL034W,YEL038W,YEL054C,YEL058W,YEL066W,YER024W,YER035W…
organonitrogen compound biosynthetic process	GO:1901566	3.74974e-16	YAL053W,YAL062W,YBL027W,YBL033C,YBL072C,YBL087C,YBL092W,YBR048W,YBR118W,YBR140C,YBR166C,YBR191W,YCR005C,YCR031C,YDL061C,YDL075W,YDL082W,YDL083C,YDL171C,YDL224C,YDR012W,YDR041W,YDR044W,YDR064W,YDR147W,YDR382W,YDR399W,YDR418W,YDR432W,YDR447C,YDR450W,YDR471W,YDR500C,YEL034W,YEL038W,YEL054C,YEL058W,YER035W,YER069W,YER074W,YER102W,YER117W,YER131W,YFL030W,YFL034C-A,YFR031C-A,YFR032C-A,YGL030W,YGL031C,Y…
rRNA export from nucleus	GO:0006407	1.81989e-07	YDR450W,YER131W,YGL123W,YGR214W,YJR123W,YLR048W,YLR264W,YML026C,YMR230W,YNL178W,YNL302C,YOL040C,YOL121C,YOR293W
rRNA transport	GO:0051029	1.81989e-07	YDR450W,YER131W,YGL123W,YGR214W,YJR123W,YLR048W,YLR264W,YML026C,YMR230W,YNL178W,YNL302C,YOL040C,YOL121C,YOR293W
ribosome assembly	GO:0042255	3.12356e-07	YBR048W,YCR031C,YDR418W,YDR447C,YEL054C,YER131W,YGL031C,YGR085C,YGR148C,YGR214W,YHR021C,YIL148W,YJR123W,YLR048W,YLR075W,YLR106C,YLR167W,YLR264W,YLR340W,YLR448W,YML024W,YML073C,YMR230W,YNL302C,YOL040C,YOL121C,YOL127W,YOR063W,YOR293W,YPL131W,YPR102C
cellular nitrogen compound biosynthetic process	GO:0044271	4.66398e-07	YAL043C,YBL027W,YBL033C,YBL035C,YBL072C,YBL087C,YBL092W,YBL093C,YBR010W,YBR048W,YBR118W,YBR123C,YBR140C,YBR191W,YBR202W,YBR275C,YBR289W,YCR031C,YCR042C,YCR081W,YDL013W,YDL061C,YDL075W,YDL082W,YDL083C,YDL116W,YDL224C,YDR012W,YDR041W,YDR043C,YDR044W,YDR064W,YDR066C,YDR216W,YDR303C,YDR382W,YDR399W,YDR418W,YDR432W,YDR447C,YDR450W,YDR471W,YDR500C,YDR520C,YEL032W,YEL034W,YEL054C,YEL056W,YEL058W,YER028C…
macromolecule biosynthetic process	GO:0009059	7.03812e-05	YAL043C,YBL027W,YBL035C,YBL072C,YBL087C,YBL092W,YBL093C,YBR010W,YBR048W,YBR087W,YBR118W,YBR123C,YBR191W,YBR202W,YBR275C,YBR289W,YCL016C,YCR031C,YCR042C,YCR081W,YDL013W,YDL049C,YDL061C,YDL075W,YDL082W,YDL083C,YDL093W,YDL116W,YDL224C,YDR012W,YDR041W,YDR043C,YDR064W,YDR066C,YDR216W,YDR221W,YDR303C,YDR382W,YDR418W,YDR432W,YDR447C,YDR450W,YDR471W,YDR500C,YDR520C,YEL032W,YEL034W,YEL054C,YEL056W,YEL058W…
cellular macromolecule biosynthetic process	GO:0034645	8.55319e-05	YAL043C,YBL027W,YBL035C,YBL072C,YBL087C,YBL092W,YBL093C,YBR010W,YBR048W,YBR087W,YBR118W,YBR123C,YBR191W,YBR202W,YBR275C,YBR289W,YCL016C,YCR031C,YCR042C,YCR081W,YDL013W,YDL049C,YDL061C,YDL075W,YDL082W,YDL083C,YDL093W,YDL116W,YDL224C,YDR012W,YDR041W,YDR043C,YDR064W,YDR066C,YDR216W,YDR221W,YDR303C,YDR382W,YDR418W,YDR432W,YDR447C,YDR450W,YDR471W,YDR500C,YDR520C,YEL032W,YEL034W,YEL054C,YEL056W,YEL058W…
organic substance biosynthetic process	GO:1901576	0.00029075	YAL043C,YAL053W,YAL062W,YBL027W,YBL033C,YBL035C,YBL072C,YBL087C,YBL092W,YBL093C,YBR010W,YBR048W,YBR087W,YBR105C,YBR118W,YBR123C,YBR140C,YBR166C,YBR191W,YBR202W,YBR275C,YBR289W,YCL016C,YCR005C,YCR031C,YCR042C,YCR081W,YDL013W,YDL049C,YDL061C,YDL075W,YDL082W,YDL083C,YDL093W,YDL116W,YDL171C,YDL216C,YDL224C,YDR012W,YDR041W,YDR043C,YDR044W,YDR064W,YDR066C,YDR147W,YDR216W,YDR221W,YDR303C,YDR380W,YDR382W…
ribosomal small subunit assembly	GO:0000028	0.000369857	YBR048W,YCR031C,YDR447C,YGR214W,YHR021C,YJR123W,YLR048W,YLR167W,YLR264W,YML024W,YMR230W,YNL302C,YOL040C,YOL121C,YOR293W
cellular biosynthetic process	GO:0044249	0.000672427	YAL043C,YAL053W,YAL062W,YBL027W,YBL033C,YBL035C,YBL072C,YBL087C,YBL092W,YBL093C,YBR010W,YBR048W,YBR087W,YBR105C,YBR118W,YBR123C,YBR140C,YBR166C,YBR191W,YBR202W,YBR275C,YBR289W,YCL016C,YCR005C,YCR031C,YCR042C,YCR081W,YDL013W,YDL049C,YDL061C,YDL075W,YDL082W,YDL083C,YDL093W,YDL116W,YDL171C,YDL216C,YDL224C,YDR012W,YDR041W,YDR043C,YDR044W,YDR064W,YDR066C,YDR147W,YDR216W,YDR221W,YDR303C,YDR380W,YDR382W…
biosynthetic process	GO:0009058	0.000696489	YAL043C,YAL053W,YAL062W,YBL027W,YBL033C,YBL035C,YBL072C,YBL087C,YBL092W,YBL093C,YBR010W,YBR048W,YBR087W,YBR105C,YBR118W,YBR123C,YBR140C,YBR166C,YBR191W,YBR202W,YBR275C,YBR289W,YCL016C,YCR005C,YCR031C,YCR042C,YCR081W,YDL013W,YDL049C,YDL061C,YDL075W,YDL082W,YDL083C,YDL093W,YDL116W,YDL171C,YDL216C,YDL224C,YDR012W,YDR041W,YDR043C,YDR044W,YDR064W,YDR066C,YDR147W,YDR216W,YDR221W,YDR303C,YDR380W,YDR382W…
ribosome biogenesis	GO:0042254	0.00789988	YBL072C,YBR048W,YBR141C,YBR237W,YCR031C,YDL083C,YDR064W,YDR418W,YDR432W,YDR447C,YDR450W,YDR500C,YEL054C,YER074W,YER102W,YER131W,YGL030W,YGL031C,YGL076C,YGL123W,YGL135W,YGR034W,YGR085C,YGR118W,YGR148C,YGR214W,YHL001W,YHL015W,YHL025W,YHL033C,YHR021C,YHR034C,YIL052C,YIL137C,YIL148W,YJL136C,YJL177W,YJR123W,YKL006W,YKL180W,YKR063C,YLL045C,YLR048W,YLR063W,YLR075W,YLR106C,YLR129W,YLR167W,YLR185W,YLR264W…
nitrogen compound metabolic process	GO:0006807	0.0107846	YAL043C,YAL044C,YAL053W,YAL062W,YBL027W,YBL033C,YBL035C,YBL072C,YBL087C,YBL092W,YBL093C,YBR006W,YBR010W,YBR048W,YBR087W,YBR118W,YBR123C,YBR140C,YBR141C,YBR166C,YBR191W,YBR202W,YBR208C,YBR237W,YBR275C,YBR289W,YCL016C,YCL064C,YCR005C,YCR031C,YCR042C,YCR068W,YCR081W,YDL013W,YDL061C,YDL075W,YDL082W,YDL083C,YDL104C,YDL116W,YDL171C,YDL200C,YDL215C,YDL224C,YDL227C,YDL236W,YDR012W,YDR019C,YDR030C,YDR041W…
cellular protein metabolic process	GO:0044267	0.0127692	YAL039C,YAL044C,YBL027W,YBL072C,YBL087C,YBL092W,YBR048W,YBR105C,YBR118W,YBR191W,YCR031C,YCR068W,YCR081W,YDL013W,YDL061C,YDL075W,YDL082W,YDL083C,YDL093W,YDL216C,YDL224C,YDL236W,YDR012W,YDR041W,YDR064W,YDR066C,YDR221W,YDR260C,YDR382W,YDR411C,YDR418W,YDR432W,YDR447C,YDR450W,YDR471W,YDR500C,YDR525W-A,YEL019C,YEL034W,YEL052W,YEL054C,YEL056W,YEL066W,YER035W,YER074W,YER102W,YER117W,YER131W,YER139C,YFL03…
ribosomal large subunit biogenesis	GO:0042273	0.0225182	YDR418W,YDR500C,YEL054C,YGL031C,YGL076C,YGL135W,YGR034W,YGR085C,YGR148C,YHL001W,YHL025W,YHL033C,YIL148W,YJL177W,YKL006W,YKL180W,YKR063C,YLL045C,YLR075W,YLR106C,YLR185W,YLR340W,YLR344W,YLR448W,YML073C,YOL127W,YOR063W,YOR234C,YPL131W,YPL143W,YPL198W,YPR102C
protein metabolic process	GO:0019538	0.0234982	YAL039C,YAL044C,YBL027W,YBL072C,YBL087C,YBL092W,YBR048W,YBR105C,YBR118W,YBR191W,YCR031C,YCR068W,YCR081W,YDL013W,YDL061C,YDL075W,YDL082W,YDL083C,YDL093W,YDL104C,YDL216C,YDL224C,YDL227C,YDL236W,YDR012W,YDR041W,YDR064W,YDR066C,YDR221W,YDR260C,YDR382W,YDR411C,YDR418W,YDR432W,YDR447C,YDR450W,YDR471W,YDR500C,YDR525W-A,YEL019C,YEL034W,YEL052W,YEL054C,YEL056W,YEL066W,YER035W,YER074W,YER102W,YER117W,YER13…
Gene Ontology - cellular component	Gene Ontology ID	p-value of enrichment	genes
cytosolic ribosome	GO:0022626	1.71265e-74	YBL027W,YBL072C,YBL087C,YBL092W,YBR048W,YBR191W,YCR031C,YDL061C,YDL075W,YDL082W,YDL083C,YDR012W,YDR064W,YDR382W,YDR418W,YDR447C,YDR450W,YDR471W,YDR500C,YEL034W,YEL054C,YER074W,YER102W,YER117W,YER131W,YFL034C-A,YFR031C-A,YFR032C-A,YGL030W,YGL031C,YGL076C,YGL103W,YGL123W,YGL135W,YGL147C,YGR027C,YGR034W,YGR085C,YGR118W,YGR148C,YGR214W,YHL001W,YHL015W,YHL033C,YHR010W,YHR021C,YHR141C,YHR203C,YIL018W,Y…
cytosolic part	GO:0044445	3.51462e-53	YBL027W,YBL072C,YBL087C,YBL092W,YBR048W,YBR191W,YCR031C,YDL061C,YDL075W,YDL082W,YDL083C,YDR012W,YDR064W,YDR382W,YDR418W,YDR447C,YDR450W,YDR471W,YDR500C,YEL034W,YEL054C,YER070W,YER074W,YER102W,YER117W,YER131W,YFL034C-A,YFR031C-A,YFR032C-A,YGL030W,YGL031C,YGL076C,YGL103W,YGL123W,YGL135W,YGL147C,YGR027C,YGR034W,YGR085C,YGR118W,YGR148C,YGR180C,YGR214W,YHL001W,YHL015W,YHL033C,YHR010W,YHR021C,YHR141C,Y…
ribosomal subunit	GO:0044391	6.97381e-48	YBL027W,YBL072C,YBL087C,YBL092W,YBR048W,YBR191W,YCR031C,YDL061C,YDL075W,YDL082W,YDL083C,YDR012W,YDR041W,YDR064W,YDR382W,YDR418W,YDR447C,YDR450W,YDR471W,YDR500C,YEL054C,YER074W,YER102W,YER117W,YER131W,YFL034C-A,YFR031C-A,YFR032C-A,YGL030W,YGL031C,YGL076C,YGL103W,YGL123W,YGL135W,YGL147C,YGR027C,YGR034W,YGR085C,YGR118W,YGR148C,YGR214W,YHL001W,YHL015W,YHL033C,YHR010W,YHR021C,YHR141C,YHR203C,YIL018W,Y…
cytosolic large ribosomal subunit	GO:0022625	1.95518e-46	YBL027W,YBL087C,YBL092W,YBR191W,YDL075W,YDL082W,YDR012W,YDR382W,YDR418W,YDR471W,YDR500C,YEL054C,YER117W,YFL034C-A,YFR031C-A,YFR032C-A,YGL030W,YGL031C,YGL076C,YGL103W,YGL135W,YGL147C,YGR034W,YGR085C,YGR148C,YHL001W,YHL033C,YHR010W,YHR141C,YIL018W,YIL052C,YIL133C,YIL148W,YJL177W,YJL189W,YJR094W-A,YKL006W,YKL180W,YLL045C,YLR029C,YLR061W,YLR075W,YLR185W,YLR325C,YLR340W,YLR344W,YLR406C,YLR448W,YML073C…
ribosome	GO:0005840	1.43054e-43	YBL027W,YBL072C,YBL087C,YBL092W,YBR048W,YBR191W,YCR031C,YDL061C,YDL075W,YDL082W,YDL083C,YDR012W,YDR041W,YDR064W,YDR077W,YDR382W,YDR418W,YDR447C,YDR450W,YDR471W,YDR500C,YEL034W,YEL054C,YER074W,YER102W,YER117W,YER131W,YFL034C-A,YFR031C-A,YFR032C-A,YGL030W,YGL031C,YGL076C,YGL103W,YGL123W,YGL135W,YGL147C,YGR027C,YGR034W,YGR085C,YGR118W,YGR148C,YGR214W,YGR271W,YHL001W,YHL015W,YHL033C,YHR010W,YHR021C,Y…
large ribosomal subunit	GO:0015934	2.89033e-27	YBL027W,YBL087C,YBL092W,YBR191W,YDL075W,YDL082W,YDR012W,YDR382W,YDR418W,YDR471W,YDR500C,YEL054C,YER117W,YFL034C-A,YFR031C-A,YFR032C-A,YGL030W,YGL031C,YGL076C,YGL103W,YGL135W,YGL147C,YGR034W,YGR085C,YGR148C,YHL001W,YHL033C,YHR010W,YHR141C,YIL018W,YIL052C,YIL133C,YIL148W,YJL177W,YJL189W,YJR094W-A,YKL006W,YKL180W,YLL045C,YLR029C,YLR061W,YLR075W,YLR185W,YLR325C,YLR340W,YLR344W,YLR406C,YLR448W,YML073C…
cytosolic small ribosomal subunit	GO:0022627	5.1433e-27	YBL072C,YBR048W,YCR031C,YDL061C,YDL083C,YDR064W,YDR447C,YDR450W,YER074W,YER102W,YER131W,YGL123W,YGR027C,YGR118W,YGR214W,YHL015W,YHR021C,YHR203C,YJL136C,YJL190C,YJR123W,YJR145C,YLR048W,YLR167W,YLR264W,YLR333C,YLR367W,YLR388W,YLR441C,YML024W,YML026C,YML063W,YMR116C,YMR143W,YMR230W,YNL096C,YNL178W,YNL302C,YOL040C,YOL121C,YOR096W,YOR182C,YOR293W,YOR369C,YPL081W,YPR132W
small ribosomal subunit	GO:0015935	1.67271e-17	YBL072C,YBR048W,YCR031C,YDL061C,YDL083C,YDR041W,YDR064W,YDR447C,YDR450W,YER074W,YER102W,YER131W,YGL123W,YGR027C,YGR118W,YGR214W,YHL015W,YHR021C,YHR203C,YJL136C,YJL190C,YJR123W,YJR145C,YLR048W,YLR167W,YLR264W,YLR333C,YLR367W,YLR388W,YLR441C,YML024W,YML026C,YML063W,YMR116C,YMR143W,YMR230W,YNL096C,YNL178W,YNL302C,YOL040C,YOL121C,YOR096W,YOR182C,YOR293W,YOR369C,YPL081W,YPR132W
cytosol	GO:0005829	8.29043e-16	YAL062W,YBL027W,YBL072C,YBL087C,YBL092W,YBR048W,YBR105C,YBR191W,YBR289W,YCR031C,YDL061C,YDL075W,YDL082W,YDL083C,YDL234C,YDL236W,YDR012W,YDR044W,YDR064W,YDR216W,YDR353W,YDR380W,YDR382W,YDR418W,YDR447C,YDR450W,YDR471W,YDR500C,YDR517W,YEL034W,YEL054C,YEL058W,YER020W,YER024W,YER057C,YER070W,YER074W,YER102W,YER117W,YER131W,YFL021W,YFL030W,YFL034C-A,YFR031C-A,YFR032C-A,YGL004C,YGL030W,YGL031C,YGL062W,Y…
intracellular ribonucleoprotein complex	GO:0030529	3.68859e-11	YBL027W,YBL072C,YBL087C,YBL092W,YBR048W,YBR191W,YCR031C,YDL061C,YDL075W,YDL082W,YDL083C,YDR012W,YDR041W,YDR064W,YDR077W,YDR382W,YDR418W,YDR432W,YDR447C,YDR450W,YDR471W,YDR500C,YEL034W,YEL054C,YER074W,YER102W,YER117W,YER131W,YFL034C-A,YFR031C-A,YFR032C-A,YGL030W,YGL031C,YGL076C,YGL103W,YGL123W,YGL128C,YGL135W,YGL147C,YGR027C,YGR034W,YGR078C,YGR085C,YGR118W,YGR148C,YGR214W,YGR271W,YHL001W,YHL015W,Y…
ribonucleoprotein complex	GO:1990904	3.68859e-11	YBL027W,YBL072C,YBL087C,YBL092W,YBR048W,YBR191W,YCR031C,YDL061C,YDL075W,YDL082W,YDL083C,YDR012W,YDR041W,YDR064W,YDR077W,YDR382W,YDR418W,YDR432W,YDR447C,YDR450W,YDR471W,YDR500C,YEL034W,YEL054C,YER074W,YER102W,YER117W,YER131W,YFL034C-A,YFR031C-A,YFR032C-A,YGL030W,YGL031C,YGL076C,YGL103W,YGL123W,YGL128C,YGL135W,YGL147C,YGR027C,YGR034W,YGR078C,YGR085C,YGR118W,YGR148C,YGR214W,YGR271W,YHL001W,YHL015W,Y…
non-membrane-bounded organelle	GO:0043228	0.00490294	YBL002W,YBL027W,YBL035C,YBL072C,YBL087C,YBL092W,YBL097W,YBR010W,YBR048W,YBR087W,YBR108W,YBR141C,YBR191W,YBR202W,YBR234C,YBR237W,YBR275C,YBR289W,YCL016C,YCL064C,YCR002C,YCR031C,YCR081W,YDL013W,YDL061C,YDL075W,YDL082W,YDL083C,YDL116W,YDR012W,YDR041W,YDR064W,YDR077W,YDR129C,YDR222W,YDR382W,YDR418W,YDR432W,YDR447C,YDR450W,YDR471W,YDR500C,YDR525W-A,YEL019C,YEL032W,YEL034W,YEL054C,YEL056W,YER028C,YER03…
intracellular non-membrane-bounded organelle	GO:0043232	0.00490294	YBL002W,YBL027W,YBL035C,YBL072C,YBL087C,YBL092W,YBL097W,YBR010W,YBR048W,YBR087W,YBR108W,YBR141C,YBR191W,YBR202W,YBR234C,YBR237W,YBR275C,YBR289W,YCL016C,YCL064C,YCR002C,YCR031C,YCR081W,YDL013W,YDL061C,YDL075W,YDL082W,YDL083C,YDL116W,YDR012W,YDR041W,YDR064W,YDR077W,YDR129C,YDR222W,YDR382W,YDR418W,YDR432W,YDR447C,YDR450W,YDR471W,YDR500C,YDR525W-A,YEL019C,YEL032W,YEL034W,YEL054C,YEL056W,YER028C,YER03…
Gene Ontology - molecular function	Gene Ontology ID	p-value of enrichment	genes
structural constituent of ribosome	GO:0003735	2.45362e-48	YBL027W,YBL072C,YBL087C,YBL092W,YBR048W,YBR191W,YCR031C,YDL061C,YDL075W,YDL082W,YDL083C,YDR012W,YDR041W,YDR064W,YDR382W,YDR418W,YDR447C,YDR450W,YDR471W,YDR500C,YEL054C,YER074W,YER102W,YER117W,YER131W,YFL034C-A,YFR031C-A,YFR032C-A,YGL030W,YGL031C,YGL076C,YGL103W,YGL123W,YGL135W,YGL147C,YGR027C,YGR034W,YGR085C,YGR118W,YGR148C,YGR214W,YHL001W,YHL015W,YHL033C,YHR010W,YHR021C,YHR141C,YHR203C,YIL018W,Y…
structural molecule activity	GO:0005198	1.24015e-31	YBL027W,YBL072C,YBL087C,YBL092W,YBR048W,YBR191W,YCR002C,YCR031C,YDL061C,YDL075W,YDL082W,YDL083C,YDL116W,YDR012W,YDR041W,YDR064W,YDR077W,YDR382W,YDR418W,YDR447C,YDR450W,YDR471W,YDR500C,YEL054C,YER074W,YER102W,YER117W,YER131W,YFL034C-A,YFR031C-A,YFR032C-A,YGL030W,YGL031C,YGL076C,YGL103W,YGL123W,YGL135W,YGL137W,YGL147C,YGL206C,YGR027C,YGR034W,YGR085C,YGR118W,YGR148C,YGR214W,YHL001W,YHL015W,YHL033C,Y…
rRNA binding	GO:0019843	6.97184e-05	YBL087C,YBR048W,YCR031C,YDR064W,YDR418W,YDR450W,YDR500C,YEL054C,YER117W,YFR031C-A,YGL123W,YGL147C,YGR085C,YHR203C,YIL018W,YJR123W,YJR145C,YLR185W,YLR249W,YLR340W,YML026C,YOL127W,YPL081W,YPL131W,YPR102C
