# Supplementary material for: Lso2 is a conserved ribosome-bound protein required for translational recovery in yeast
Source: PLoS Biol. 2018 Sep 12;16(9):e2005903. doi: 10.1371/journal.pbio.2005903 (PMC6135351; doi:10.1371/journal.pbio.2005903)
Supplement: S5 Table — (XLSX) [file pbio.2005903.s012.xlsx]

## Sheet: oligos
Name	Sequence	Description
OWG807	5′-GAAGATGACGATGACGAAATTGATAGTGAAGAAGACGAAAATGCGGGTGGCAGCCATCACCACCATC	Forward - HPM tagging of SDD3. Underlined sequence is homology to SDD3 ORF
OWG808	5′-CACTGTTTCTGTGTTGAAAGTGAAGCTGAAATGGAGGTCATGTACGCGTTAGTATCGAATCGACAGC	Reverse - HPM tagging of SDD3. Underlined sequence is homology to SDD3 3′ UTR
OWG809	5′-GAGGAGCAACTGGGCAAGGGTGGCAAGGGTAAAAGAAAAATGAAAGGTGGCAGCCATCACCACCATC	Forward - HPM tagging of LSO2. Underlined sequence is homology to LSO2 ORF
OWG810	5′-GACTTTATCATATGCAATTATTAGCCGCTATAAGGCTAAGATTCTGCGTTAGTATCGAATCGACAGC	Reverse - HPM tagging of LSO2 and yeast-integrated CCDC124. Underlined sequence is homology to LSO2 3′ UTR
OYW135	5′-CCCCATGAATCAAAGGGCAGTTCCATTCAACGCACCGAAGGGTGGCAGCCATCACCACCATC	Forward - HPM tagging of yeast-integrated CCDC124. Underlined sequence is homology to CCDC124 ORF
OWG886	5′-GCAACGAACCTGAAGTACAACCGGAAGCGGCAGCTAATGGTGGCAGCCATCACCACCATC	Forward - HPM tagging of PUS1. Underlined sequence is homology to PUS1 ORF
OWG887	5′-TAGAAATTAAAGTTGGTAAGAAAGAAGGAAAGGGCAACGCGTTAGTATCGAATCGACAGC	Reverse - HPM tagging of PUS1. Underlined sequence is homology to PUS1 3′ UTR
OWG888	5′-GACCTGCTGTGCAAAAGAGTATCTT	Forward - genotyping of PUS1-HPM. Binds in the PUS1 ORF
OWG803	5′-TCTCCTTCTTCCAAACCTCA	Forward - genotyping of lso2∆::kan, LSO2-HPM and -V5, and CCDC124-HPM and -V5. Binds -285 of the LSO2 start codon
OYW145	5′-CGAGTGCTCTAGCGCTAGGGGACC	Reverse - genotyping of all HPM-tagged strains. Binds in the HIS3 marker
OYW46	5′-GCTAGCCATGCTCTGAAAATACAGATTTTCGTG	Reverse - linearizing pET-TEV-28a(+) for Gibson assembly. Underlined sequence is NheI restriction site
OYW47	5′-GAATTCGAGCTCCGTCGACAAGCTTGCG	Forward - linearizing pET-TEV-28a(+) for Gibson assembly. Underlined sequence is EcoRI restriction site
OYW50	5′-TCTGTATTTTCAGAGCATGGCTAGCATGGGTAAAAGATTTTCAGAATCCG	Forward - cloning of LSO2 into pET-TEV-28a(+). Underlined sequence complementary to LSO2 5′ end of CDS
OYW51	5′-GCTTGTCGACGGAGCTCGAATTCTTATTTCATTTTTCTTTTACCCTTGCC	Forward - cloning of LSO2 into pET-TEV-28a(+). Underlined sequence complementary to LSO2 3′ end of CDS
OYW95	5′-TATACAGGAAATAATAGAATAGCAAAGAGGAAGTAAAAAGATGTCGAAAGCTACATATAAGGAACG	Forward - amplification of URA3 to replace LSO2. LSO2 5′ UTR + 5′ end of URA3 ORF
OYW96	5′-ATGCAATTATTAGCCGCTATAAGGCTAAGATTCTTCAAATTTAGTTTTGCTGGCCGCATC	Forward - amplification of URA3 to replace LSO2. LSO2 3′ UTR + 3′ end of URA3 ORF
CCDC124 synthetic gene	5′-ATGCCGAAGAAATTTCAAGGTGAGAACACTAAGAGTGCCGCAGCCCGTGCGCGTAGAGCGGAAGCCAAAGCAGCCGCAGACGCCAAAAAACAGAAAGAGCTTGAAGATGCTTATTGGAAAGATGACGACAAACATGTGATGCGTAAAGAGCAAAGGAAGGAGGAAAAAGAGAAAAGGCGTCTTGATCAACTAGAAAGGAAAAAGGAGACACAGAGGTTACTGGAGGAAGAGGACTCAAAGCTGAAGGGAGGCAAAGCCCCCCGTGTCGCGACAAGTAGCAAGGTCACGAGGGCACAAATCGAGGACACGCTGCGTCGTGATCACCAGTTGAGGGAGGCTCCGGACACGGCGGAGAAGGCCAAGTCCCACCTGGAAGTTCCGCTAGAGGAAAACGTA…	M1-K223
OYW117	5′-CAGCATCAACCACTTTGGGC	Forward - Lso2-V5 piece 1, CCDC124-V5 piece 1. Binds -427 of the LSO2 start codon
OYW118	5′-GTTAGGGATAGGCTTTCCACCCCCGCCTCCTTTCATTTTTCTTTTACCCTTGCCACCC	Reverse - Lso2-V5 piece 1. First part of V5 tag + 3′ end of LSO2 ORF
OYW129	5′-CTTTTTACTTCCTCTTTGCTATTCTATTATTTCCTG	Reverse - CCDC124-V5 piece 1. Binds -1 to -36 of the LSO2 start codon
OYW099	5′-GGAAATAATAGAATAGCAAAGAGGAAGTAAAAAGATGCCGAAGAAATTTCAAGGTG	Forward - CCDC124 piece 2. -1 to -34 of LSO2 start codon + 5′ end of CCDC124 CDS
OYW107	5′-GTTAGGGATAGGCTTTCCACCCCCGCCTCCCTTCGGTGCGTTGAATGGAACTGCCC	Reverse - CCDC124 piece 2. First part of V5 tag + 3′ end of CCDC124 CDS
OYW109	5′-GTTAGGGATAGGCTTTCCACCCCCGCCTCCGACTCTCCTGTTTACGTTTTCC	Reverse - CCDC124(M1-V136) piece 2. First part of V5 tag + 3′ end of CCDC124(M1-V136) CDS
OYW119	5′-GGGTGGAAAGCCTATCCCTAACCCTCTCCTCGGTCTCGATTCTACGTAAATTTGAAGAATCTTAGCCTTATAGCGGC	Forward - Lso2-V5 piece 2, CCDC124-V5 piece 3, CCDC124(M1-V136) piece 3. Second part of V5 tag + +1 to +28 of the LSO2 stop codon
OYW120	5′-GCCCACTGATTGTCTCGAGC	Reverse - Lso2-V5 piece 2, CCDC124-V5 piece 3, CCDC124(M1-V136) piece 3. Binds +464 of the LSO2 stop codon
OYW98	5′-CGTTGAACAGTGATTTCTTACCATG	Reverse - genotyping of lso2∆::kan and all V5-tagged strains. Binds +200 of the LSO2 stop codon
OWG801	5′-TATACAGGAAATAATAGAATAGCAAAGAGGAAGTAAAAAGCGGATCCCCGGGTTAATTAA	Forward - kan replacement of LSO2. Underlined sequence is homology to LSO2 5′ UTR
OWG802	5′-ATGCAATTATTAGCCGCTATAAGGCTAAGATTCTTCAAATGAATTCGAGCTCGTTTAAAC	Reverse - kan replacement of LSO2. Underlined sequence is homology to LSO2 3′ UTR

## Sheet: strains
Name	Genotype	Source	Description
YWG25	Sigma1278b MATa ura3 his3 leu2 trp1	[95]; Dr. Hiten Madhani	Strain F1950 WT
YWG866 YWG867	Sigma1278b MATa ura3 his3 leu2 trp1 SDD3∆::SDD3-9XHis-2XPrescission-9XMyc-HIS3	This paper	Sdd3-Myc
YWG868 YWG869 YWG1874 YWG1875	Sigma1278b MATa ura3 his3 leu2 trp1 lso2Δ::LSO2-9XHis-2XPrescission-9XMyc-HIS3	This paper	Lso2-Myc
YWG870	Sigma1278b MATa ura3 his3 leu2 trp1 lso1Δ::LSO1-9XHis-2XPrescission-9XMyc-HIS3	This paper	Lso1-Myc
YWG1878	Sigma1278b MATa ura3 his3 leu2 trp1 lso2Δ::CCDC124-9XHis-2XPrescission-9XMyc-HIS3	This paper	CCDC124-Myc
YWG1142 YWG1144 YWG1776	Sigma1278b MATa ura3 his3 leu2 trp1 lso2Δ::kan	This paper	lso2∆
YWG1346	BY4742 MATa his3∆1 leu2∆0 lys2∆0 ura3∆0 lso2Δ::kan	This paper	lso2∆
YWG11	BY4742 MATa his3∆1 leu2∆0 lys2∆0 ura3∆0	BY4742	S288C WT
YWG1357	BY4742 MATa his3∆1 leu2∆0 lys2∆0 ura3∆0 pus1Δ::PUS1-9XHis-2XPrescission-9XMyc-HIS3	This paper	Pus1-Myc
YWG1795 YWG1796 YWG1797	Sigma1278b MATa ura3 his3 leu2 trp1 lso2Δ::LSO2-5XGly-V5	This paper	Lso2-V5
YWG1800	Sigma1278b MATa ura3 his3 leu2 trp1 lso2Δ::CCDC124-V5	This paper	CCDC124-V5
YWG1805	Sigma1278b MATa ura3 his3 leu2 trp1 lso2Δ::CCDC124(M1-V136)-V5	This paper	CCDC124(M1-V136)-V5
n/a	BY4741 MATa his3Δ1 leu2Δ0 met15Δ0 ura3Δ0 rpp2bΔ::RPP2B-CBP-TEV-ZZ-His3MX6	[108]; Dr. Patrick Sung	Rpp2b-TAP
